# Supplementary material for: Localization of RNA Pol II CTD (S5) and Transcriptome Analysis of Testis in Diploid and Tetraploid Hybrids of Red Crucian Carp (♀) × Common Carp (♂)
Source: Front Genet. 2021 Sep 9;12:717871. doi: 10.3389/fgene.2021.717871 (PMC8458772; doi:10.3389/fgene.2021.717871)
Supplement: Supplementary Table 3 — Mapping of reads from RCC, 2nF1, and 4nAT to the RCC and CC genomes. The reads were available from the Sequence Read Archive (SRA) database under accession numbers SRR14463341, SRR14463346, and SRR1573262. The genomic data of RCC and CC were downloaded from the National Center for Biotechnology Information (NCBI) (https://www.ncbi.nlm.nih.gov/bioproject/?term=PRJNA289059) and Ensembl databases (https://uswest.ensembl.org/Cyprinus_carpio/Info/Index), respectively. [file Table_3.XLSX]

## Sheet: Sheet1
Table S3 Mapping of reads from RCC, 2nF1 and 4nAT to the RCC and CC genomes
RCC				2nF1				4nAT
Chromosomes	Region	FPKM		Chromosomes	Region	FPKM		Chromosomes	Region	FPKM
RCC-Chr1	1	1.9555		RCC-Chr1	1	1.24432		RCC-Chr1	1	0.484048
RCC-Chr1	10001	61.7775		RCC-Chr1	10001	31.5327		RCC-Chr1	10001	13.9417
RCC-Chr1	20001	703.145		RCC-Chr1	20001	498.605		RCC-Chr1	20001	237.844
RCC-Chr1	30001	53.4701		RCC-Chr1	30001	25.6313		RCC-Chr1	30001	10.6995
RCC-Chr1	40001	3.0171		RCC-Chr1	40001	1.84348		RCC-Chr1	40001	0.878688
RCC-Chr1	50001	1.45175		RCC-Chr1	50001	1.23032		RCC-Chr1	50001	0.576258
RCC-Chr1	60001	5.88259		RCC-Chr1	60001	3.54025		RCC-Chr1	60001	2.10531
RCC-Chr1	70001	3.65887		RCC-Chr1	70001	1.77528		RCC-Chr1	70001	2.0184
RCC-Chr1	80001	0.0112011		RCC-Chr1	80001	0		RCC-Chr1	80001	0.0420042
RCC-Chr1	90001	11.8946		RCC-Chr1	90001	1.65527		RCC-Chr1	90001	0.510051
RCC-Chr1	100001	4.94859		RCC-Chr1	100001	0.609461		RCC-Chr1	100001	0.132513
RCC-Chr1	110001	0.532053		RCC-Chr1	110001	0.0722072		RCC-Chr1	110001	0.0269027
RCC-Chr1	120001	0.0750075		RCC-Chr1	120001	0.0279028		RCC-Chr1	120001	0.00850085
RCC-Chr1	130001	11.9779		RCC-Chr1	130001	4.27863		RCC-Chr1	130001	7.16572
RCC-Chr1	140001	21.6473		RCC-Chr1	140001	5.78798		RCC-Chr1	140001	0.19732
RCC-Chr1	150001	17.3239		RCC-Chr1	150001	5.23532		RCC-Chr1	150001	0.406741
RCC-Chr1	160001	7.16342		RCC-Chr1	160001	1.66967		RCC-Chr1	160001	0.346835
RCC-Chr1	170001	19.1591		RCC-Chr1	170001	5.59066		RCC-Chr1	170001	2.19092
RCC-Chr1	180001	0.146915		RCC-Chr1	180001	0.223622		RCC-Chr1	180001	0.0884088
RCC-Chr1	190001	0.50015		RCC-Chr1	190001	0.667167		RCC-Chr1	190001	0.0884088
RCC-Chr1	200001	1.65547		RCC-Chr1	200001	2.56106		RCC-Chr1	200001	0.268627
RCC-Chr1	210001	38.785		RCC-Chr1	210001	65.615		RCC-Chr1	210001	8.26843
RCC-Chr1	220001	48.2783		RCC-Chr1	220001	55.433		RCC-Chr1	220001	3.74377
RCC-Chr1	230001	1.0482		RCC-Chr1	230001	1.51625		RCC-Chr1	230001	0.269527
RCC-Chr1	240001	0		RCC-Chr1	240001	0		RCC-Chr1	240001	0.0270027
RCC-Chr1	250001	0.545255		RCC-Chr1	250001	0.778978		RCC-Chr1	250001	0.0513051
RCC-Chr1	260001	0		RCC-Chr1	260001	0		RCC-Chr1	260001	0.0707071
RCC-Chr1	270001	0		RCC-Chr1	270001	0		RCC-Chr1	270001	0.0440044
RCC-Chr1	280001	0.0450045		RCC-Chr1	280001	0.0582058		RCC-Chr1	280001	0.119212
RCC-Chr1	290001	0.252425		RCC-Chr1	290001	0.0139014		RCC-Chr1	290001	0.111111
RCC-Chr1	300001	0.49945		RCC-Chr1	300001	0.493749		RCC-Chr1	300001	0.129013
RCC-Chr1	310001	0.134513		RCC-Chr1	310001	0.0727073		RCC-Chr1	310001	0.0710071
RCC-Chr1	320001	0.0515052		RCC-Chr1	320001	0.0149015		RCC-Chr1	320001	0.0808081
RCC-Chr1	330001	0		RCC-Chr1	330001	0		RCC-Chr1	330001	0.0529053
RCC-Chr1	340001	0.217522		RCC-Chr1	340001	0.143414		RCC-Chr1	340001	0.0680068
RCC-Chr1	350001	4.0165		RCC-Chr1	350001	0.945695		RCC-Chr1	350001	0.10031
RCC-Chr1	360001	0.060006		RCC-Chr1	360001	0		RCC-Chr1	360001	0.0442044
RCC-Chr1	370001	0.207821		RCC-Chr1	370001	0.317732		RCC-Chr1	370001	0.50325
RCC-Chr1	380001	1.05221		RCC-Chr1	380001	1.55176		RCC-Chr1	380001	0.468547
RCC-Chr1	390001	0		RCC-Chr1	390001	0.0150015		RCC-Chr1	390001	0
RCC-Chr1	400001	0.221122		RCC-Chr1	400001	0.030003		RCC-Chr1	400001	0.0540054
RCC-Chr1	410001	0.120012		RCC-Chr1	410001	0.029903		RCC-Chr1	410001	0.0357036
RCC-Chr1	420001	0.029603		RCC-Chr1	420001	0.0592059		RCC-Chr1	420001	0.170817
RCC-Chr1	430001	0.0273027		RCC-Chr1	430001	0.0336034		RCC-Chr1	430001	0.275028
RCC-Chr1	440001	0		RCC-Chr1	440001	0.0970097		RCC-Chr1	440001	0.0987099
RCC-Chr1	450001	0.060006		RCC-Chr1	450001	0.030003		RCC-Chr1	450001	0.126013
RCC-Chr1	460001	0.119412		RCC-Chr1	460001	0.0150015		RCC-Chr1	460001	0.0180018
RCC-Chr1	470001	0.0450045		RCC-Chr1	470001	0		RCC-Chr1	470001	0.0357036
RCC-Chr1	480001	0.131213		RCC-Chr1	480001	0.0150015		RCC-Chr1	480001	0.948995
RCC-Chr1	490001	0.342434		RCC-Chr1	490001	0.427743		RCC-Chr1	490001	0.205721
RCC-Chr1	500001	66.5288		RCC-Chr1	500001	32.0919		RCC-Chr1	500001	9.70277
RCC-Chr1	510001	53.8104		RCC-Chr1	510001	28.5688		RCC-Chr1	510001	1.87479
RCC-Chr1	520001	0.549555		RCC-Chr1	520001	0.117712		RCC-Chr1	520001	0.150815
RCC-Chr1	530001	0.161016		RCC-Chr1	530001	0.287029		RCC-Chr1	530001	0.0819082
RCC-Chr1	540001	96.7749		RCC-Chr1	540001	112.182		RCC-Chr1	540001	14.0344
RCC-Chr1	550001	33.0093		RCC-Chr1	550001	33.3353		RCC-Chr1	550001	6.22012
RCC-Chr1	560001	31.6772		RCC-Chr1	560001	25.1545		RCC-Chr1	560001	4.14031
RCC-Chr1	570001	0.030003		RCC-Chr1	570001	0.0450045		RCC-Chr1	570001	0.19512
RCC-Chr1	580001	2.18392		RCC-Chr1	580001	1.60316		RCC-Chr1	580001	0.124012
RCC-Chr1	590001	0.463446		RCC-Chr1	590001	0.345935		RCC-Chr1	590001	0
RCC-Chr1	600001	0.777878		RCC-Chr1	600001	0.674267		RCC-Chr1	600001	0.0528053
RCC-Chr1	610001	1.19102		RCC-Chr1	610001	1.32563		RCC-Chr1	610001	0.141514
RCC-Chr1	620001	0.930493		RCC-Chr1	620001	0.975598		RCC-Chr1	620001	0.143714
RCC-Chr1	630001	0.320132		RCC-Chr1	630001	0.408241		RCC-Chr1	630001	0.206421
RCC-Chr1	640001	0.636564		RCC-Chr1	640001	0.168217		RCC-Chr1	640001	0.205221
RCC-Chr1	650001	1.49885		RCC-Chr1	650001	0.546955		RCC-Chr1	650001	0.30293
RCC-Chr1	660001	4.28023		RCC-Chr1	660001	3.29933		RCC-Chr1	660001	0.526253
RCC-Chr1	670001	22.3107		RCC-Chr1	670001	13.0092		RCC-Chr1	670001	2.16282
RCC-Chr1	680001	11.5034		RCC-Chr1	680001	6.87749		RCC-Chr1	680001	1.17132
RCC-Chr1	690001	1.79288		RCC-Chr1	690001	1.40354		RCC-Chr1	690001	0.717272
RCC-Chr1	700001	0.961896		RCC-Chr1	700001	0.593959		RCC-Chr1	700001	0.0976098
RCC-Chr1	710001	0.847985		RCC-Chr1	710001	0.388039		RCC-Chr1	710001	0.0325033
RCC-Chr1	720001	14.4744		RCC-Chr1	720001	1.29663		RCC-Chr1	720001	1.28883
RCC-Chr1	730001	7.70787		RCC-Chr1	730001	6.06011		RCC-Chr1	730001	0.563356
RCC-Chr1	740001	1.0112		RCC-Chr1	740001	1.26523		RCC-Chr1	740001	0.367237
RCC-Chr1	750001	1.28473		RCC-Chr1	750001	2.15542		RCC-Chr1	750001	0.228923
RCC-Chr1	760001	0.584058		RCC-Chr1	760001	0.289429		RCC-Chr1	760001	0.0624062
RCC-Chr1	770001	1.35354		RCC-Chr1	770001	1.86389		RCC-Chr1	770001	0.209121
RCC-Chr1	780001	0.029603		RCC-Chr1	780001	0.030003		RCC-Chr1	780001	0.0442044
RCC-Chr1	790001	0.089909		RCC-Chr1	790001	0.149015		RCC-Chr1	790001	0.107211
RCC-Chr1	800001	0.391839		RCC-Chr1	800001	0.118112		RCC-Chr1	800001	0.147815
RCC-Chr1	810001	0		RCC-Chr1	810001	0.029803		RCC-Chr1	810001	0.29843
RCC-Chr1	820001	0.273827		RCC-Chr1	820001	0.134913		RCC-Chr1	820001	0.237224
RCC-Chr1	830001	0.29863		RCC-Chr1	830001	0.0438044		RCC-Chr1	830001	0.373737
RCC-Chr1	840001	0.832783		RCC-Chr1	840001	0.481848		RCC-Chr1	840001	0.254625
RCC-Chr1	850001	0.585059		RCC-Chr1	850001	0.158416		RCC-Chr1	850001	0.231123
RCC-Chr1	860001	0.0150015		RCC-Chr1	860001	0		RCC-Chr1	860001	0.193519
RCC-Chr1	870001	0.0593059		RCC-Chr1	870001	0.192319		RCC-Chr1	870001	0.319232
RCC-Chr1	880001	0.652365		RCC-Chr1	880001	0.0849085		RCC-Chr1	880001	0.0888089
RCC-Chr1	890001	0.0145015		RCC-Chr1	890001	0.029903		RCC-Chr1	890001	0.546155
RCC-Chr1	900001	0.0150015		RCC-Chr1	900001	0.029903		RCC-Chr1	900001	0.161216
RCC-Chr1	910001	0		RCC-Chr1	910001	0.0468047		RCC-Chr1	910001	0.0712071
RCC-Chr1	920001	0.0593059		RCC-Chr1	920001	0.0147015		RCC-Chr1	920001	0.169817
RCC-Chr1	930001	0.030003		RCC-Chr1	930001	0.059806		RCC-Chr1	930001	0.20082
RCC-Chr1	940001	1.20622		RCC-Chr1	940001	0.546555		RCC-Chr1	940001	0.0358036
RCC-Chr1	950001	0		RCC-Chr1	950001	0.205121		RCC-Chr1	950001	0.185419
RCC-Chr1	960001	0.0442044		RCC-Chr1	960001	0.0749075		RCC-Chr1	960001	0.109311
RCC-Chr1	970001	1.0416		RCC-Chr1	970001	0.253025		RCC-Chr1	970001	0.130513
RCC-Chr1	980001	0.0749075		RCC-Chr1	980001	0		RCC-Chr1	980001	0.106211
RCC-Chr1	990001	0.119112		RCC-Chr1	990001	0.248325		RCC-Chr1	990001	0.0355036
RCC-Chr1	1000001	0.515252		RCC-Chr1	1000001	0.178818		RCC-Chr1	1000001	0.0975098
RCC-Chr1	1010001	0.865287		RCC-Chr1	1010001	0.117212		RCC-Chr1	1010001	0.160916
RCC-Chr1	1020001	0.857286		RCC-Chr1	1020001	0.322832		RCC-Chr1	1020001	0.169117
RCC-Chr1	1030001	0.0586059		RCC-Chr1	1030001	0		RCC-Chr1	1030001	0.106511
RCC-Chr1	1040001	0.69787		RCC-Chr1	1040001	0.293329		RCC-Chr1	1040001	0.0360036
RCC-Chr1	1050001	0.252125		RCC-Chr1	1050001	0.119312		RCC-Chr1	1050001	0.0180018
RCC-Chr1	1060001	0.120012		RCC-Chr1	1060001	0.0750075		RCC-Chr1	1060001	0
RCC-Chr1	1070001	0.318732		RCC-Chr1	1070001	0.0578058		RCC-Chr1	1070001	0.0623062
RCC-Chr1	1080001	0.523052		RCC-Chr1	1080001	0.418342		RCC-Chr1	1080001	0.0360036
RCC-Chr1	1090001	0		RCC-Chr1	1090001	0.133113		RCC-Chr1	1090001	0.0090009
RCC-Chr1	1100001	0		RCC-Chr1	1100001	0		RCC-Chr1	1100001	0.0180018
RCC-Chr1	1110001	0.140514		RCC-Chr1	1110001	0.030003		RCC-Chr1	1110001	0.0090009
RCC-Chr1	1120001	0.118012		RCC-Chr1	1120001	0.10141		RCC-Chr1	1120001	0.0268027
RCC-Chr1	1130001	0		RCC-Chr1	1130001	0		RCC-Chr1	1130001	0.0810081
RCC-Chr1	1140001	0.0850085		RCC-Chr1	1140001	0.0184018		RCC-Chr1	1140001	0.0270027
RCC-Chr1	1150001	51.9552		RCC-Chr1	1150001	13.1581		RCC-Chr1	1150001	5.84288
RCC-Chr1	1160001	84.6051		RCC-Chr1	1160001	19.8635		RCC-Chr1	1160001	3.9648
RCC-Chr1	1170001	2.12111		RCC-Chr1	1170001	0.580758		RCC-Chr1	1170001	0.161316
RCC-Chr1	1180001	5.45975		RCC-Chr1	1180001	1.49545		RCC-Chr1	1180001	0.231423
RCC-Chr1	1190001	21.6371		RCC-Chr1	1190001	5.9935		RCC-Chr1	1190001	1.25553
RCC-Chr1	1200001	19.876		RCC-Chr1	1200001	9.72277		RCC-Chr1	1200001	1.34913
RCC-Chr1	1210001	20.9213		RCC-Chr1	1210001	7.23342		RCC-Chr1	1210001	2.65057
RCC-Chr1	1220001	11.3587		RCC-Chr1	1220001	4.9877		RCC-Chr1	1220001	0.837784
RCC-Chr1	1230001	0.20372		RCC-Chr1	1230001	0.148515		RCC-Chr1	1230001	0.0450045
RCC-Chr1	1240001	24.3603		RCC-Chr1	1240001	17.1502		RCC-Chr1	1240001	2.40214
RCC-Chr1	1250001	16.6128		RCC-Chr1	1250001	10.3076		RCC-Chr1	1250001	2.71067
RCC-Chr1	1260001	12.2714		RCC-Chr1	1260001	6.49765		RCC-Chr1	1260001	2.13311
RCC-Chr1	1270001	25.2454		RCC-Chr1	1270001	13.6222		RCC-Chr1	1270001	5.9979
RCC-Chr1	1280001	13.1513		RCC-Chr1	1280001	4.15402		RCC-Chr1	1280001	3.07881
RCC-Chr1	1290001	11.5738		RCC-Chr1	1290001	4.13191		RCC-Chr1	1290001	1.13151
RCC-Chr1	1300001	1.42034		RCC-Chr1	1300001	0.864886		RCC-Chr1	1300001	0.258826
RCC-Chr1	1310001	0.250625		RCC-Chr1	1310001	0.116812		RCC-Chr1	1310001	0.00880088
RCC-Chr1	1320001	0.29813		RCC-Chr1	1320001	0.0891089		RCC-Chr1	1320001	0.384638
RCC-Chr1	1330001	0.864686		RCC-Chr1	1330001	0.215422		RCC-Chr1	1330001	0.327933
RCC-Chr1	1340001	13.7001		RCC-Chr1	1340001	6.16072		RCC-Chr1	1340001	1.82038
RCC-Chr1	1350001	0.221422		RCC-Chr1	1350001	0.0618062		RCC-Chr1	1350001	0.141514
RCC-Chr1	1360001	0.40044		RCC-Chr1	1360001	0.266627		RCC-Chr1	1360001	0.138414
RCC-Chr1	1370001	0.161416		RCC-Chr1	1370001	0.533053		RCC-Chr1	1370001	0.0268027
RCC-Chr1	1380001	2.39004		RCC-Chr1	1380001	1.12611		RCC-Chr1	1380001	0.229023
RCC-Chr1	1390001	1.46755		RCC-Chr1	1390001	0.963996		RCC-Chr1	1390001	0.137314
RCC-Chr1	1400001	0.577358		RCC-Chr1	1400001	0.853085		RCC-Chr1	1400001	0.106211
RCC-Chr1	1410001	4.54695		RCC-Chr1	1410001	2.78338		RCC-Chr1	1410001	0.428243
RCC-Chr1	1420001	1.62906		RCC-Chr1	1420001	1.70157		RCC-Chr1	1420001	0.178718
RCC-Chr1	1430001	12.5921		RCC-Chr1	1430001	9.34523		RCC-Chr1	1430001	1.51095
RCC-Chr1	1440001	35.8727		RCC-Chr1	1440001	22.3423		RCC-Chr1	1440001	1.17402
RCC-Chr1	1450001	71.0705		RCC-Chr1	1450001	55.1455		RCC-Chr1	1450001	5.10011
RCC-Chr1	1460001	57.1014		RCC-Chr1	1460001	33.2858		RCC-Chr1	1460001	13.0289
RCC-Chr1	1470001	83.3611		RCC-Chr1	1470001	36.0685		RCC-Chr1	1470001	7.87139
RCC-Chr1	1480001	0.725673		RCC-Chr1	1480001	0.060006		RCC-Chr1	1480001	0.124512
RCC-Chr1	1490001	0.0150015		RCC-Chr1	1490001	0.0422042		RCC-Chr1	1490001	0.0173017
RCC-Chr1	1500001	0		RCC-Chr1	1500001	0.0150015		RCC-Chr1	1500001	0.0984098
RCC-Chr1	1510001	0.225423		RCC-Chr1	1510001	0.00660066		RCC-Chr1	1510001	0.0178018
RCC-Chr1	1520001	0.454645		RCC-Chr1	1520001	0.113211		RCC-Chr1	1520001	0.170317
RCC-Chr1	1530001	0.0274027		RCC-Chr1	1530001	0.755376		RCC-Chr1	1530001	0.152015
RCC-Chr1	1540001	0		RCC-Chr1	1540001	0		RCC-Chr1	1540001	0.120312
RCC-Chr1	1550001	0.0540054		RCC-Chr1	1550001	0.0150015		RCC-Chr1	1550001	0.0090009
RCC-Chr1	1560001	0.060006		RCC-Chr1	1560001	0		RCC-Chr1	1560001	0.0180018
RCC-Chr1	1570001	0.162016		RCC-Chr1	1570001	0		RCC-Chr1	1570001	0.0266027
RCC-Chr1	1580001	0		RCC-Chr1	1580001	0.029903		RCC-Chr1	1580001	0.0540054
RCC-Chr1	1590001	0.444044		RCC-Chr1	1590001	0.194819		RCC-Chr1	1590001	0.0440044
RCC-Chr1	1600001	0.0570057		RCC-Chr1	1600001	0		RCC-Chr1	1600001	0.0268027
RCC-Chr1	1610001	0.474247		RCC-Chr1	1610001	0.0877088		RCC-Chr1	1610001	0.233223
RCC-Chr1	1620001	0.0724072		RCC-Chr1	1620001	0.0476048		RCC-Chr1	1620001	0.0541054
RCC-Chr1	1630001	0.223522		RCC-Chr1	1630001	0.160416		RCC-Chr1	1630001	0.0625063
RCC-Chr1	1640001	0.70277		RCC-Chr1	1640001	0.70317		RCC-Chr1	1640001	0.136214
RCC-Chr1	1650001	0.030003		RCC-Chr1	1650001	0		RCC-Chr1	1650001	0.0450045
RCC-Chr1	1660001	0.0744074		RCC-Chr1	1660001	0.0146015		RCC-Chr1	1660001	0
RCC-Chr1	1670001	0.117512		RCC-Chr1	1670001	0.029803		RCC-Chr1	1670001	0.00890089
RCC-Chr1	1680001	0.0585059		RCC-Chr1	1680001	0		RCC-Chr1	1680001	0.00860086
RCC-Chr1	1690001	0.030003		RCC-Chr1	1690001	0		RCC-Chr1	1690001	0.0180018
RCC-Chr1	1700001	0		RCC-Chr1	1700001	0		RCC-Chr1	1700001	0
RCC-Chr1	1710001	0.107411		RCC-Chr1	1710001	0.0570057		RCC-Chr1	1710001	0.0388039
RCC-Chr1	1720001	0.510651		RCC-Chr1	1720001	0.166317		RCC-Chr1	1720001	0.129913
RCC-Chr1	1730001	0		RCC-Chr1	1730001	0		RCC-Chr1	1730001	0.0255026
RCC-Chr1	1740001	1.85159		RCC-Chr1	1740001	0.775978		RCC-Chr1	1740001	0.132713
RCC-Chr1	1750001	1.07181		RCC-Chr1	1750001	0.764076		RCC-Chr1	1750001	0.370137
RCC-Chr1	1760001	39.0395		RCC-Chr1	1760001	40.5355		RCC-Chr1	1760001	3.15152
RCC-Chr1	1770001	395.548		RCC-Chr1	1770001	255.035		RCC-Chr1	1770001	54.0783
RCC-Chr1	1780001	0.740274		RCC-Chr1	1780001	0.374237		RCC-Chr1	1780001	0.114911
RCC-Chr1	1790001	1.59616		RCC-Chr1	1790001	0.372537		RCC-Chr1	1790001	0.0889089
RCC-Chr1	1800001	0.059906		RCC-Chr1	1800001	0.0450045		RCC-Chr1	1800001	0.0269027
RCC-Chr1	1810001	0.278828		RCC-Chr1	1810001	0.060006		RCC-Chr1	1810001	0.0270027
RCC-Chr1	1820001	1.07461		RCC-Chr1	1820001	0.310631		RCC-Chr1	1820001	0.0450045
RCC-Chr1	1830001	2.88239		RCC-Chr1	1830001	1.93239		RCC-Chr1	1830001	0.080308
RCC-Chr1	1840001	0.167617		RCC-Chr1	1840001	0		RCC-Chr1	1840001	0.0519052
RCC-Chr1	1850001	0.070307		RCC-Chr1	1850001	0		RCC-Chr1	1850001	0
RCC-Chr1	1860001	0.090009		RCC-Chr1	1860001	0		RCC-Chr1	1860001	0
RCC-Chr1	1870001	0.0628063		RCC-Chr1	1870001	0.090009		RCC-Chr1	1870001	0.0360036
RCC-Chr1	1880001	0.386839		RCC-Chr1	1880001	0.322832		RCC-Chr1	1880001	0.184818
RCC-Chr1	1890001	0.547755		RCC-Chr1	1890001	0.150015		RCC-Chr1	1890001	0.0720072
RCC-Chr1	1900001	0.886789		RCC-Chr1	1900001	0.643364		RCC-Chr1	1900001	0.409741
RCC-Chr1	1910001	0.0430043		RCC-Chr1	1910001	0		RCC-Chr1	1910001	0.0163016
RCC-Chr1	1920001	0.316932		RCC-Chr1	1920001	0.114411		RCC-Chr1	1920001	0.107211
RCC-Chr1	1930001	0		RCC-Chr1	1930001	0.0591059		RCC-Chr1	1930001	0.00480048
RCC-Chr1	1940001	0.150015		RCC-Chr1	1940001	0.239824		RCC-Chr1	1940001	0.0942094
RCC-Chr1	1950001	0.238724		RCC-Chr1	1950001	0.117612		RCC-Chr1	1950001	0.0538054
RCC-Chr1	1960001	0.158516		RCC-Chr1	1960001	0.149515		RCC-Chr1	1960001	0.0575058
RCC-Chr1	1970001	0		RCC-Chr1	1970001	0		RCC-Chr1	1970001	0
RCC-Chr1	1980001	0.0150015		RCC-Chr1	1980001	0.0450045		RCC-Chr1	1980001	0.0253025
RCC-Chr1	1990001	0.164416		RCC-Chr1	1990001	0.221722		RCC-Chr1	1990001	0.258026
RCC-Chr1	2000001	0.0406041		RCC-Chr1	2000001	0.0766077		RCC-Chr1	2000001	0.132513
RCC-Chr1	2010001	0.118812		RCC-Chr1	2010001	0.0750075		RCC-Chr1	2010001	0.0441044
RCC-Chr1	2020001	0.116812		RCC-Chr1	2020001	0.0450045		RCC-Chr1	2020001	0.108011
RCC-Chr1	2030001	0.235824		RCC-Chr1	2030001	0.208921		RCC-Chr1	2030001	0.0888089
RCC-Chr1	2040001	0.090009		RCC-Chr1	2040001	0.0979098		RCC-Chr1	2040001	0.0974097
RCC-Chr1	2050001	0		RCC-Chr1	2050001	0		RCC-Chr1	2050001	0.0270027
RCC-Chr1	2060001	0.192719		RCC-Chr1	2060001	0.0958096		RCC-Chr1	2060001	0.151415
RCC-Chr1	2070001	0.10191		RCC-Chr1	2070001	0.0738074		RCC-Chr1	2070001	0.0655066
RCC-Chr1	2080001	12.9158		RCC-Chr1	2080001	2.85679		RCC-Chr1	2080001	1.0096
RCC-Chr1	2090001	0.354635		RCC-Chr1	2090001	0.173917		RCC-Chr1	2090001	0.211821
RCC-Chr1	2100001	0.029903		RCC-Chr1	2100001	0		RCC-Chr1	2100001	0.124612
RCC-Chr1	2110001	0		RCC-Chr1	2110001	0		RCC-Chr1	2110001	0.39894
RCC-Chr1	2120001	0.179718		RCC-Chr1	2120001	0.220622		RCC-Chr1	2120001	0.287529
RCC-Chr1	2130001	0.294029		RCC-Chr1	2130001	0.177018		RCC-Chr1	2130001	0.686569
RCC-Chr1	2140001	0.0892089		RCC-Chr1	2140001	0.0750075		RCC-Chr1	2140001	0.116512
RCC-Chr1	2150001	1.20472		RCC-Chr1	2150001	1.18412		RCC-Chr1	2150001	0.619762
RCC-Chr1	2160001	0.166117		RCC-Chr1	2160001	0.030003		RCC-Chr1	2160001	0.127913
RCC-Chr1	2170001	0.146915		RCC-Chr1	2170001	0.10381		RCC-Chr1	2170001	0.0790079
RCC-Chr1	2180001	0.49705		RCC-Chr1	2180001	0.0735074		RCC-Chr1	2180001	0.20402
RCC-Chr1	2190001	0.241324		RCC-Chr1	2190001	0.132013		RCC-Chr1	2190001	0.433143
RCC-Chr1	2200001	0.275628		RCC-Chr1	2200001	0.178918		RCC-Chr1	2200001	0.0988099
RCC-Chr1	2210001	0.0350035		RCC-Chr1	2210001	0		RCC-Chr1	2210001	0.0540054
RCC-Chr1	2220001	0.223122		RCC-Chr1	2220001	0.059606		RCC-Chr1	2220001	0.570557
RCC-Chr1	2230001	1.11351		RCC-Chr1	2230001	0.162516		RCC-Chr1	2230001	0.113911
RCC-Chr1	2240001	0		RCC-Chr1	2240001	0.0442044		RCC-Chr1	2240001	0.0090009
RCC-Chr1	2250001	0.941194		RCC-Chr1	2250001	0.481648		RCC-Chr1	2250001	0.070207
RCC-Chr1	2260001	0.289429		RCC-Chr1	2260001	0.220822		RCC-Chr1	2260001	0.648165
RCC-Chr1	2270001	6.20632		RCC-Chr1	2270001	1.76628		RCC-Chr1	2270001	0.438544
RCC-Chr1	2280001	5.45115		RCC-Chr1	2280001	2.48725		RCC-Chr1	2280001	0.669267
RCC-Chr1	2290001	2.20612		RCC-Chr1	2290001	1.90199		RCC-Chr1	2290001	0.138914
RCC-Chr1	2300001	0.991999		RCC-Chr1	2300001	0.684568		RCC-Chr1	2300001	0.0877088
RCC-Chr1	2310001	1.87769		RCC-Chr1	2310001	1.74547		RCC-Chr1	2310001	0.188719
RCC-Chr1	2320001	1.87049		RCC-Chr1	2320001	1.10661		RCC-Chr1	2320001	0.267427
RCC-Chr1	2330001	27.887		RCC-Chr1	2330001	34.3194		RCC-Chr1	2330001	7.65387
RCC-Chr1	2340001	9.37024		RCC-Chr1	2340001	4.953		RCC-Chr1	2340001	3.08431
RCC-Chr1	2350001	4.71357		RCC-Chr1	2350001	6.08651		RCC-Chr1	2350001	0.981098
RCC-Chr1	2360001	0.115412		RCC-Chr1	2360001	0.0434043		RCC-Chr1	2360001	0.106311
RCC-Chr1	2370001	0.831883		RCC-Chr1	2370001	0.238224		RCC-Chr1	2370001	0.324532
RCC-Chr1	2380001	0.266327		RCC-Chr1	2380001	0.19822		RCC-Chr1	2380001	0.362536
RCC-Chr1	2390001	0.0632063		RCC-Chr1	2390001	0		RCC-Chr1	2390001	0.241024
RCC-Chr1	2400001	0.485249		RCC-Chr1	2400001	0.0726073		RCC-Chr1	2400001	0.0263026
RCC-Chr1	2410001	10.7659		RCC-Chr1	2410001	16.5467		RCC-Chr1	2410001	1.67217
RCC-Chr1	2420001	16.3821		RCC-Chr1	2420001	18.6965		RCC-Chr1	2420001	4.55056
RCC-Chr1	2430001	0		RCC-Chr1	2430001	0.0582058		RCC-Chr1	2430001	0.0516052
RCC-Chr1	2440001	7.23742		RCC-Chr1	2440001	2.87439		RCC-Chr1	2440001	0.39544
RCC-Chr1	2450001	1.77988		RCC-Chr1	2450001	0.953495		RCC-Chr1	2450001	0.938494
RCC-Chr1	2460001	0.090309		RCC-Chr1	2460001	0		RCC-Chr1	2460001	0.020402
RCC-Chr1	2470001	0		RCC-Chr1	2470001	0		RCC-Chr1	2470001	0.0180018
RCC-Chr1	2480001	0.0558056		RCC-Chr1	2480001	0		RCC-Chr1	2480001	0.0090009
RCC-Chr1	2490001	0.209221		RCC-Chr1	2490001	0.0446045		RCC-Chr1	2490001	0.0252025
RCC-Chr1	2500001	0.0468047		RCC-Chr1	2500001	0		RCC-Chr1	2500001	0.0532053
RCC-Chr1	2510001	0.0787079		RCC-Chr1	2510001	0		RCC-Chr1	2510001	0.0270027
RCC-Chr1	2520001	0.119812		RCC-Chr1	2520001	0		RCC-Chr1	2520001	0.0945095
RCC-Chr1	2530001	5.69287		RCC-Chr1	2530001	2.9862		RCC-Chr1	2530001	0.431543
RCC-Chr1	2540001	10.4587		RCC-Chr1	2540001	3.88309		RCC-Chr1	2540001	0.572157
RCC-Chr1	2550001	4.40984		RCC-Chr1	2550001	16.2957		RCC-Chr1	2550001	0.40274
RCC-Chr1	2560001	14.2233		RCC-Chr1	2560001	16.1477		RCC-Chr1	2560001	3.21932
RCC-Chr1	2570001	41.9432		RCC-Chr1	2570001	31.4931		RCC-Chr1	2570001	4.78108
RCC-Chr1	2580001	0.369037		RCC-Chr1	2580001	0.485849		RCC-Chr1	2580001	0.10491
RCC-Chr1	2590001	0.0977098		RCC-Chr1	2590001	0.0447045		RCC-Chr1	2590001	0.0230023
RCC-Chr1	2600001	0.030003		RCC-Chr1	2600001	0.0150015		RCC-Chr1	2600001	0.00850085
RCC-Chr1	2610001	0.0749075		RCC-Chr1	2610001	0.323932		RCC-Chr1	2610001	0.106511
RCC-Chr1	2620001	0.254325		RCC-Chr1	2620001	0.10401		RCC-Chr1	2620001	0.0268027
RCC-Chr1	2630001	0.356836		RCC-Chr1	2630001	0.221122		RCC-Chr1	2630001	0.143314
RCC-Chr1	2640001	5.9705		RCC-Chr1	2640001	3.60336		RCC-Chr1	2640001	0.89539
RCC-Chr1	2650001	7.66247		RCC-Chr1	2650001	2.87959		RCC-Chr1	2650001	0.980198
RCC-Chr1	2660001	3.67557		RCC-Chr1	2660001	1.91119		RCC-Chr1	2660001	0.39814
RCC-Chr1	2670001	2.74427		RCC-Chr1	2670001	1.37094		RCC-Chr1	2670001	0.59836
RCC-Chr1	2680001	5.9507		RCC-Chr1	2680001	1.54965		RCC-Chr1	2680001	1.14061
RCC-Chr1	2690001	7.48655		RCC-Chr1	2690001	2.26023		RCC-Chr1	2690001	2.85059
RCC-Chr1	2700001	0.19502		RCC-Chr1	2700001	0.40244		RCC-Chr1	2700001	0.0450045
RCC-Chr1	2710001	7.42294		RCC-Chr1	2710001	4.59266		RCC-Chr1	2710001	0.884688
RCC-Chr1	2720001	3.18942		RCC-Chr1	2720001	1.92939		RCC-Chr1	2720001	0.886489
RCC-Chr1	2730001	2.12331		RCC-Chr1	2730001	1.93249		RCC-Chr1	2730001	0.940094
RCC-Chr1	2740001	0.356836		RCC-Chr1	2740001	0.540154		RCC-Chr1	2740001	0.0805081
RCC-Chr1	2750001	0.879888		RCC-Chr1	2750001	2.0056		RCC-Chr1	2750001	0.245325
RCC-Chr1	2760001	8.11011		RCC-Chr1	2760001	6.0154		RCC-Chr1	2760001	0.689969
RCC-Chr1	2770001	3.41404		RCC-Chr1	2770001	2.08041		RCC-Chr1	2770001	0.675368
RCC-Chr1	2780001	1.88319		RCC-Chr1	2780001	1.40884		RCC-Chr1	2780001	1.55546
RCC-Chr1	2790001	0.269927		RCC-Chr1	2790001	0.485749		RCC-Chr1	2790001	0.287929
RCC-Chr1	2800001	8.52275		RCC-Chr1	2800001	7.50505		RCC-Chr1	2800001	1.19822
RCC-Chr1	2810001	3.85129		RCC-Chr1	2810001	3.76688		RCC-Chr1	2810001	1.33393
RCC-Chr1	2820001	8.27093		RCC-Chr1	2820001	1.90369		RCC-Chr1	2820001	0.754175
RCC-Chr1	2830001	2.44874		RCC-Chr1	2830001	1.34753		RCC-Chr1	2830001	0.494249
RCC-Chr1	2840001	1.59166		RCC-Chr1	2840001	0.220622		RCC-Chr1	2840001	0.456546
RCC-Chr1	2850001	2.31533		RCC-Chr1	2850001	0.758876		RCC-Chr1	2850001	0.329433
RCC-Chr1	2860001	0.632963		RCC-Chr1	2860001	0.388039		RCC-Chr1	2860001	0.165917
RCC-Chr1	2870001	1.16542		RCC-Chr1	2870001	1.58666		RCC-Chr1	2870001	0.214321
RCC-Chr1	2880001	0.222422		RCC-Chr1	2880001	0.115512		RCC-Chr1	2880001	0.0616062
RCC-Chr1	2890001	1.38564		RCC-Chr1	2890001	2.26343		RCC-Chr1	2890001	0.353735
RCC-Chr1	2900001	0.213821		RCC-Chr1	2900001	0		RCC-Chr1	2900001	0.143614
RCC-Chr1	2910001	0.114011		RCC-Chr1	2910001	0.00410041		RCC-Chr1	2910001	0.134713
RCC-Chr1	2920001	1.78098		RCC-Chr1	2920001	0		RCC-Chr1	2920001	0.0360036
RCC-Chr1	2930001	0.354135		RCC-Chr1	2930001	0.585259		RCC-Chr1	2930001	0.0437044
RCC-Chr1	2940001	0.861286		RCC-Chr1	2940001	0.368637		RCC-Chr1	2940001	0.185419
RCC-Chr1	2950001	1.58596		RCC-Chr1	2950001	0.189619		RCC-Chr1	2950001	0.232223
RCC-Chr1	2960001	6.33653		RCC-Chr1	2960001	1.24172		RCC-Chr1	2960001	0.544254
RCC-Chr1	2970001	2.45455		RCC-Chr1	2970001	0.948495		RCC-Chr1	2970001	1.0354
RCC-Chr1	2980001	1.10121		RCC-Chr1	2980001	0.167317		RCC-Chr1	2980001	0.0839084
RCC-Chr1	2990001	1.52325		RCC-Chr1	2990001	0.713671		RCC-Chr1	2990001	0.867887
RCC-Chr1	3000001	16.416		RCC-Chr1	3000001	8.22882		RCC-Chr1	3000001	0.859586
RCC-Chr1	3010001	41.099		RCC-Chr1	3010001	26.6904		RCC-Chr1	3010001	3.32033
RCC-Chr1	3020001	6.032		RCC-Chr1	3020001	1.13611		RCC-Chr1	3020001	1.07961
RCC-Chr1	3030001	3.34233		RCC-Chr1	3030001	1.68147		RCC-Chr1	3030001	0.571957
RCC-Chr1	3040001	2.08631		RCC-Chr1	3040001	1.76008		RCC-Chr1	3040001	0.291929
RCC-Chr1	3050001	10.0458		RCC-Chr1	3050001	8.14221		RCC-Chr1	3050001	2.15752
RCC-Chr1	3060001	1.53085		RCC-Chr1	3060001	0.339334		RCC-Chr1	3060001	0.360236
RCC-Chr1	3070001	1.09861		RCC-Chr1	3070001	0.191719		RCC-Chr1	3070001	0.533553
RCC-Chr1	3080001	3.16412		RCC-Chr1	3080001	1.19662		RCC-Chr1	3080001	0.574857
RCC-Chr1	3090001	0.254425		RCC-Chr1	3090001	0.39634		RCC-Chr1	3090001	0.263226
RCC-Chr1	3100001	0.529753		RCC-Chr1	3100001	0.541354		RCC-Chr1	3100001	0.467847
RCC-Chr1	3110001	0.271027		RCC-Chr1	3110001	0.147315		RCC-Chr1	3110001	0.0542054
RCC-Chr1	3120001	0.0927093		RCC-Chr1	3120001	0.117012		RCC-Chr1	3120001	0.113611
RCC-Chr1	3130001	0.0591059		RCC-Chr1	3130001	1.35554		RCC-Chr1	3130001	0.194019
RCC-Chr1	3140001	0.069607		RCC-Chr1	3140001	4.64166		RCC-Chr1	3140001	0.374937
RCC-Chr1	3150001	5.83678		RCC-Chr1	3150001	1.65857		RCC-Chr1	3150001	1.17872
RCC-Chr1	3160001	0.362636		RCC-Chr1	3160001	0.170917		RCC-Chr1	3160001	0.165017
RCC-Chr1	3170001	0.352235		RCC-Chr1	3170001	0.208121		RCC-Chr1	3170001	0.09961
RCC-Chr1	3180001	0.231623		RCC-Chr1	3180001	0.122012		RCC-Chr1	3180001	0.122312
RCC-Chr1	3190001	0.80028		RCC-Chr1	3190001	0.644964		RCC-Chr1	3190001	0.661266
RCC-Chr1	3200001	0.430243		RCC-Chr1	3200001	0.234823		RCC-Chr1	3200001	0.10451
RCC-Chr1	3210001	0.223522		RCC-Chr1	3210001	0.191619		RCC-Chr1	3210001	0.149115
RCC-Chr1	3220001	1.47735		RCC-Chr1	3220001	0.752475		RCC-Chr1	3220001	0.168017
RCC-Chr1	3230001	0.190619		RCC-Chr1	3230001	0.375838		RCC-Chr1	3230001	0.079508
RCC-Chr1	3240001	0.320832		RCC-Chr1	3240001	0.39554		RCC-Chr1	3240001	0.0430043
RCC-Chr1	3250001	0.461846		RCC-Chr1	3250001	0.344134		RCC-Chr1	3250001	0.291729
RCC-Chr1	3260001	1.62576		RCC-Chr1	3260001	0.674267		RCC-Chr1	3260001	0.367837
RCC-Chr1	3270001	5.33933		RCC-Chr1	3270001	1.05301		RCC-Chr1	3270001	0.587659
RCC-Chr1	3280001	0.369737		RCC-Chr1	3280001	0.40254		RCC-Chr1	3280001	0.206121
RCC-Chr1	3290001	0.346035		RCC-Chr1	3290001	0.223822		RCC-Chr1	3290001	0.10421
RCC-Chr1	3300001	0.688069		RCC-Chr1	3300001	0.238624		RCC-Chr1	3300001	0.128713
RCC-Chr1	3310001	0.832883		RCC-Chr1	3310001	0.492249		RCC-Chr1	3310001	0.268727
RCC-Chr1	3320001	0.336334		RCC-Chr1	3320001	0.59636		RCC-Chr1	3320001	0.50045
RCC-Chr1	3330001	28.4751		RCC-Chr1	3330001	60.3946		RCC-Chr1	3330001	5.05871
RCC-Chr1	3340001	0.122312		RCC-Chr1	3340001	0.0375038		RCC-Chr1	3340001	0.0447045
RCC-Chr1	3350001	2.18862		RCC-Chr1	3350001	0.377338		RCC-Chr1	3350001	0.234523
RCC-Chr1	3360001	0.488149		RCC-Chr1	3360001	0.339234		RCC-Chr1	3360001	0.132213
RCC-Chr1	3370001	13.0451		RCC-Chr1	3370001	8.31763		RCC-Chr1	3370001	0.769577
RCC-Chr1	3380001	2.0277		RCC-Chr1	3380001	1.23142		RCC-Chr1	3380001	1.0431
RCC-Chr1	3390001	0.10371		RCC-Chr1	3390001	0.060006		RCC-Chr1	3390001	0.141414
RCC-Chr1	3400001	0.153415		RCC-Chr1	3400001	0.20432		RCC-Chr1	3400001	0.0984098
RCC-Chr1	3410001	0.171817		RCC-Chr1	3410001	0.0419042		RCC-Chr1	3410001	0.0489049
RCC-Chr1	3420001	0.562756		RCC-Chr1	3420001	0.650565		RCC-Chr1	3420001	0.0821082
RCC-Chr1	3430001	1.17072		RCC-Chr1	3430001	1.71877		RCC-Chr1	3430001	0.0791079
RCC-Chr1	3440001	1.19672		RCC-Chr1	3440001	0.369137		RCC-Chr1	3440001	0.106711
RCC-Chr1	3450001	0.354535		RCC-Chr1	3450001	0.431143		RCC-Chr1	3450001	0.209321
RCC-Chr1	3460001	0.154515		RCC-Chr1	3460001	0.191019		RCC-Chr1	3460001	0.172817
RCC-Chr1	3470001	0.624662		RCC-Chr1	3470001	0.217522		RCC-Chr1	3470001	0.127913
RCC-Chr1	3480001	0.142414		RCC-Chr1	3480001	0.0745075		RCC-Chr1	3480001	0.0214021
RCC-Chr1	3490001	0.108211		RCC-Chr1	3490001	0.0532053		RCC-Chr1	3490001	0.0618062
RCC-Chr1	3500001	0.157916		RCC-Chr1	3500001	0.118012		RCC-Chr1	3500001	0.0525053
RCC-Chr1	3510001	0.666367		RCC-Chr1	3510001	0.387739		RCC-Chr1	3510001	0.0821082
RCC-Chr1	3520001	0.280828		RCC-Chr1	3520001	0.349835		RCC-Chr1	3520001	0.147615
RCC-Chr1	3530001	0.234623		RCC-Chr1	3530001	0.133713		RCC-Chr1	3530001	0.19682
RCC-Chr1	3540001	1.15232		RCC-Chr1	3540001	0.710571		RCC-Chr1	3540001	0.148815
RCC-Chr1	3550001	1.05281		RCC-Chr1	3550001	0.347435		RCC-Chr1	3550001	0.470447
RCC-Chr1	3560001	0.240024		RCC-Chr1	3560001	0.0928093		RCC-Chr1	3560001	0.233823
RCC-Chr1	3570001	0.50245		RCC-Chr1	3570001	0.147215		RCC-Chr1	3570001	0.0986099
RCC-Chr1	3580001	0.381438		RCC-Chr1	3580001	0.205521		RCC-Chr1	3580001	0.0892089
RCC-Chr1	3590001	0.979898		RCC-Chr1	3590001	0.39904		RCC-Chr1	3590001	0
RCC-Chr1	3600001	0.693469		RCC-Chr1	3600001	0.0740074		RCC-Chr1	3600001	0.0180018
RCC-Chr1	3610001	2.041		RCC-Chr1	3610001	0.821882		RCC-Chr1	3610001	0.0688069
RCC-Chr1	3620001	8.34983		RCC-Chr1	3620001	4.38194		RCC-Chr1	3620001	0.519252
RCC-Chr1	3630001	1.68277		RCC-Chr1	3630001	0.328533		RCC-Chr1	3630001	0.0519052
RCC-Chr1	3640001	0.123112		RCC-Chr1	3640001	0.0383038		RCC-Chr1	3640001	0.0544054
RCC-Chr1	3650001	0.368737		RCC-Chr1	3650001	0.123112		RCC-Chr1	3650001	0.00820082
RCC-Chr1	3660001	0.0846085		RCC-Chr1	3660001	0.0662066		RCC-Chr1	3660001	0.0258026
RCC-Chr1	3670001	0.164316		RCC-Chr1	3670001	0.507651		RCC-Chr1	3670001	0.0633063
RCC-Chr1	3680001	1.90889		RCC-Chr1	3680001	1.20892		RCC-Chr1	3680001	0.145915
RCC-Chr1	3690001	0.561056		RCC-Chr1	3690001	0.113811		RCC-Chr1	3690001	0.0521052
RCC-Chr1	3700001	1.34553		RCC-Chr1	3700001	0.40324		RCC-Chr1	3700001	0.0619062
RCC-Chr1	3710001	0.10141		RCC-Chr1	3710001	0.0824082		RCC-Chr1	3710001	0.105211
RCC-Chr1	3720001	0.223922		RCC-Chr1	3720001	0.0825083		RCC-Chr1	3720001	0.0164016
RCC-Chr1	3730001	0.164716		RCC-Chr1	3730001	0.0271027		RCC-Chr1	3730001	0.019702
RCC-Chr1	3740001	0.0264026		RCC-Chr1	3740001	0		RCC-Chr1	3740001	0.00830083
RCC-Chr1	3750001	0.105211		RCC-Chr1	3750001	0.0440044		RCC-Chr1	3750001	0.0247025
RCC-Chr1	3760001	0.29643		RCC-Chr1	3760001	0.147315		RCC-Chr1	3760001	0.0886089
RCC-Chr1	3770001	0.131413		RCC-Chr1	3770001	0.0150015		RCC-Chr1	3770001	0.0090009
RCC-Chr1	3780001	0.10421		RCC-Chr1	3780001	0.0450045		RCC-Chr1	3780001	0.0630063
RCC-Chr1	3790001	0.20442		RCC-Chr1	3790001	0.10391		RCC-Chr1	3790001	0.107911
RCC-Chr1	3800001	0.252025		RCC-Chr1	3800001	0.185819		RCC-Chr1	3800001	0.0432043
RCC-Chr1	3810001	0.116312		RCC-Chr1	3810001	0.0622062		RCC-Chr1	3810001	0.184718
RCC-Chr1	3820001	0.194119		RCC-Chr1	3820001	0.336434		RCC-Chr1	3820001	0.089809
RCC-Chr1	3830001	0.460046		RCC-Chr1	3830001	0.210821		RCC-Chr1	3830001	0.29613
RCC-Chr1	3840001	0.29633		RCC-Chr1	3840001	0.0944094		RCC-Chr1	3840001	0.19542
RCC-Chr1	3850001	0.636264		RCC-Chr1	3850001	0.110611		RCC-Chr1	3850001	0.080008
RCC-Chr1	3860001	0.848285		RCC-Chr1	3860001	0.990199		RCC-Chr1	3860001	0.274727
RCC-Chr1	3870001	0.540754		RCC-Chr1	3870001	0.512751		RCC-Chr1	3870001	0.151815
RCC-Chr1	3880001	0.414941		RCC-Chr1	3880001	0.749175		RCC-Chr1	3880001	0.20422
RCC-Chr1	3890001	0.90019		RCC-Chr1	3890001	0.473047		RCC-Chr1	3890001	0.333033
RCC-Chr1	3900001	2.60426		RCC-Chr1	3900001	1.28093		RCC-Chr1	3900001	1.0489
RCC-Chr1	3910001	2.32333		RCC-Chr1	3910001	1.88529		RCC-Chr1	3910001	0.505751
RCC-Chr1	3920001	1.35634		RCC-Chr1	3920001	0.272627		RCC-Chr1	3920001	0.0708071
RCC-Chr1	3930001	2.0061		RCC-Chr1	3930001	1.25893		RCC-Chr1	3930001	0.19672
RCC-Chr1	3940001	18.052		RCC-Chr1	3940001	8.57946		RCC-Chr1	3940001	1.79468
RCC-Chr1	3950001	11.5872		RCC-Chr1	3950001	5.08431		RCC-Chr1	3950001	0.449245
RCC-Chr1	3960001	2.26363		RCC-Chr1	3960001	1.33533		RCC-Chr1	3960001	0.514751
RCC-Chr1	3970001	10.7015		RCC-Chr1	3970001	1.74327		RCC-Chr1	3970001	1.55066
RCC-Chr1	3980001	4.37784		RCC-Chr1	3980001	0.931193		RCC-Chr1	3980001	0.821582
RCC-Chr1	3990001	3.43674		RCC-Chr1	3990001	1.42324		RCC-Chr1	3990001	0.40334
RCC-Chr1	4000001	17.1309		RCC-Chr1	4000001	8.12171		RCC-Chr1	4000001	1.62386
RCC-Chr1	4010001	2.12241		RCC-Chr1	4010001	1.38184		RCC-Chr1	4010001	0.164316
RCC-Chr1	4020001	1.9612		RCC-Chr1	4020001	0.513351		RCC-Chr1	4020001	0.683168
RCC-Chr1	4030001	43.899		RCC-Chr1	4030001	1.78028		RCC-Chr1	4030001	1.91879
RCC-Chr1	4040001	63.3367		RCC-Chr1	4040001	2.25873		RCC-Chr1	4040001	13.2816
RCC-Chr1	4050001	52.0708		RCC-Chr1	4050001	10.5175		RCC-Chr1	4050001	3.87299
RCC-Chr1	4060001	5.42884		RCC-Chr1	4060001	1.0151		RCC-Chr1	4060001	0.923892
RCC-Chr1	4070001	9.63316		RCC-Chr1	4070001	2.08441		RCC-Chr1	4070001	0.653865
RCC-Chr1	4080001	45.9773		RCC-Chr1	4080001	7.23312		RCC-Chr1	4080001	2.66137
RCC-Chr1	4090001	5.34553		RCC-Chr1	4090001	1.92439		RCC-Chr1	4090001	0.568857
RCC-Chr1	4100001	3.08971		RCC-Chr1	4100001	1.46595		RCC-Chr1	4100001	0.144014
RCC-Chr1	4110001	9.70887		RCC-Chr1	4110001	3.83938		RCC-Chr1	4110001	1.31223
RCC-Chr1	4120001	11.6268		RCC-Chr1	4120001	5.08691		RCC-Chr1	4120001	1.36724
RCC-Chr1	4130001	4.31513		RCC-Chr1	4130001	1.85819		RCC-Chr1	4130001	0.30043
RCC-Chr1	4140001	3.31403		RCC-Chr1	4140001	1.48485		RCC-Chr1	4140001	0.151515
RCC-Chr1	4150001	0.263326		RCC-Chr1	4150001	1.26293		RCC-Chr1	4150001	0.686669
RCC-Chr1	4160001	4.30533		RCC-Chr1	4160001	2.78088		RCC-Chr1	4160001	1.14181
RCC-Chr1	4170001	5.70657		RCC-Chr1	4170001	2.69587		RCC-Chr1	4170001	0.793679
RCC-Chr1	4180001	2.71987		RCC-Chr1	4180001	1.84518		RCC-Chr1	4180001	0.30393
RCC-Chr1	4190001	0.615062		RCC-Chr1	4190001	0.242624		RCC-Chr1	4190001	0.192919
RCC-Chr1	4200001	0.429943		RCC-Chr1	4200001	0.0881088		RCC-Chr1	4200001	0.161916
RCC-Chr1	4210001	27.8012		RCC-Chr1	4210001	6.26853		RCC-Chr1	4210001	0.638564
RCC-Chr1	4220001	59.0367		RCC-Chr1	4220001	16.6379		RCC-Chr1	4220001	9.93889
RCC-Chr1	4230001	7.70037		RCC-Chr1	4230001	4.66567		RCC-Chr1	4230001	0.946395
RCC-Chr1	4240001	10.4821		RCC-Chr1	4240001	17.9654		RCC-Chr1	4240001	3.29713
RCC-Chr1	4250001	31.6304		RCC-Chr1	4250001	12.5011		RCC-Chr1	4250001	4.62216
RCC-Chr1	4260001	3.51075		RCC-Chr1	4260001	1.68617		RCC-Chr1	4260001	0.726673
RCC-Chr1	4270001	2.14561		RCC-Chr1	4270001	1.08141		RCC-Chr1	4270001	0.323032
RCC-Chr1	4280001	6.38394		RCC-Chr1	4280001	7.28223		RCC-Chr1	4280001	0.878188
RCC-Chr1	4290001	2.42774		RCC-Chr1	4290001	1.23102		RCC-Chr1	4290001	0.513551
RCC-Chr1	4300001	2.74187		RCC-Chr1	4300001	1.79858		RCC-Chr1	4300001	0.218922
RCC-Chr1	4310001	9.91279		RCC-Chr1	4310001	3.07191		RCC-Chr1	4310001	0.764476
RCC-Chr1	4320001	16.9945		RCC-Chr1	4320001	3.13331		RCC-Chr1	4320001	1.60666
RCC-Chr1	4330001	8.46715		RCC-Chr1	4330001	1.55626		RCC-Chr1	4330001	1.59746
RCC-Chr1	4340001	0.69787		RCC-Chr1	4340001	0.133713		RCC-Chr1	4340001	0.0993099
RCC-Chr1	4350001	0.846885		RCC-Chr1	4350001	0.494349		RCC-Chr1	4350001	0.0990099
RCC-Chr1	4360001	0.945695		RCC-Chr1	4360001	0.446645		RCC-Chr1	4360001	0.0791079
RCC-Chr1	4370001	1.13171		RCC-Chr1	4370001	0.837084		RCC-Chr1	4370001	0.275528
RCC-Chr1	4380001	1.28843		RCC-Chr1	4380001	0.539554		RCC-Chr1	4380001	0.267627
RCC-Chr1	4390001	3.53595		RCC-Chr1	4390001	0.342234		RCC-Chr1	4390001	0.307231
RCC-Chr1	4400001	0.473547		RCC-Chr1	4400001	0.180018		RCC-Chr1	4400001	0.117912
RCC-Chr1	4410001	171.021		RCC-Chr1	4410001	138.718		RCC-Chr1	4410001	16.3407
RCC-Chr1	4420001	1.53505		RCC-Chr1	4420001	0.326933		RCC-Chr1	4420001	0.230023
RCC-Chr1	4430001	0.556356		RCC-Chr1	4430001	0.120812		RCC-Chr1	4430001	0.130613
RCC-Chr1	4440001	0.933293		RCC-Chr1	4440001	0.451745		RCC-Chr1	4440001	0.237524
RCC-Chr1	4450001	231.213		RCC-Chr1	4450001	66.8362		RCC-Chr1	4450001	10.093
RCC-Chr1	4460001	104.446		RCC-Chr1	4460001	39.9567		RCC-Chr1	4460001	5.60186
RCC-Chr1	4470001	231.871		RCC-Chr1	4470001	90.5952		RCC-Chr1	4470001	10.5477
RCC-Chr1	4480001	108.263		RCC-Chr1	4480001	50.0977		RCC-Chr1	4480001	2.85439
RCC-Chr1	4490001	4.67047		RCC-Chr1	4490001	4.77728		RCC-Chr1	4490001	0.587159
RCC-Chr1	4500001	4.85169		RCC-Chr1	4500001	1.71347		RCC-Chr1	4500001	0.743774
RCC-Chr1	4510001	2.49355		RCC-Chr1	4510001	0.89729		RCC-Chr1	4510001	0.215722
RCC-Chr1	4520001	6.45045		RCC-Chr1	4520001	2.34443		RCC-Chr1	4520001	0.382738
RCC-Chr1	4530001	46.2496		RCC-Chr1	4530001	50.4885		RCC-Chr1	4530001	3.68857
RCC-Chr1	4540001	34.0646		RCC-Chr1	4540001	34.096		RCC-Chr1	4540001	4.87839
RCC-Chr1	4550001	14.329		RCC-Chr1	4550001	13.0099		RCC-Chr1	4550001	1.29313
RCC-Chr1	4560001	2.82868		RCC-Chr1	4560001	0.574457		RCC-Chr1	4560001	0.446745
RCC-Chr1	4570001	1.62486		RCC-Chr1	4570001	0.955996		RCC-Chr1	4570001	0.243424
RCC-Chr1	4580001	5.54795		RCC-Chr1	4580001	1.46535		RCC-Chr1	4580001	0.0120012
RCC-Chr1	4590001	7.15632		RCC-Chr1	4590001	1.32673		RCC-Chr1	4590001	0.472247
RCC-Chr1	4600001	3.73467		RCC-Chr1	4600001	0.966997		RCC-Chr1	4600001	0.488949
RCC-Chr1	4610001	4.54735		RCC-Chr1	4610001	1.17812		RCC-Chr1	4610001	1.13261
RCC-Chr1	4620001	82.0542		RCC-Chr1	4620001	18.269		RCC-Chr1	4620001	3.23042
RCC-Chr1	4630001	148.759		RCC-Chr1	4630001	42.1594		RCC-Chr1	4630001	6.38724
RCC-Chr1	4640001	101.206		RCC-Chr1	4640001	46.9237		RCC-Chr1	4640001	4.08601
RCC-Chr1	4650001	54.5077		RCC-Chr1	4650001	23.6545		RCC-Chr1	4650001	1.90849
RCC-Chr1	4660001	30.5769		RCC-Chr1	4660001	18.6168		RCC-Chr1	4660001	5.26633
RCC-Chr1	4670001	1.58836		RCC-Chr1	4670001	0.327233		RCC-Chr1	4670001	0.186719
RCC-Chr1	4680001	3.25393		RCC-Chr1	4680001	1.20212		RCC-Chr1	4680001	0.267427
RCC-Chr1	4690001	2.0207		RCC-Chr1	4690001	0.390839		RCC-Chr1	4690001	0.49595
RCC-Chr1	4700001	9.9726		RCC-Chr1	4700001	4.52365		RCC-Chr1	4700001	0.559356
RCC-Chr1	4710001	7.82108		RCC-Chr1	4710001	1.82888		RCC-Chr1	4710001	1.38434
RCC-Chr1	4720001	0.730173		RCC-Chr1	4720001	0.059706		RCC-Chr1	4720001	0.142914
RCC-Chr1	4730001	9.51375		RCC-Chr1	4730001	1.12991		RCC-Chr1	4730001	1.05271
RCC-Chr1	4740001	2.62856		RCC-Chr1	4740001	1.33833		RCC-Chr1	4740001	0.450545
RCC-Chr1	4750001	19.4185		RCC-Chr1	4750001	9.67617		RCC-Chr1	4750001	2.45895
RCC-Chr1	4760001	33.7545		RCC-Chr1	4760001	4.75308		RCC-Chr1	4760001	1.36464
RCC-Chr1	4770001	21.4574		RCC-Chr1	4770001	4.12581		RCC-Chr1	4770001	1.94129
RCC-Chr1	4780001	4.77798		RCC-Chr1	4780001	1.83088		RCC-Chr1	4780001	1.0434
RCC-Chr1	4790001	0.392039		RCC-Chr1	4790001	0.089609		RCC-Chr1	4790001	0.121712
RCC-Chr1	4800001	4.38224		RCC-Chr1	4800001	0.872987		RCC-Chr1	4800001	0.334033
RCC-Chr1	4810001	0.438044		RCC-Chr1	4810001	0.0450045		RCC-Chr1	4810001	0.060306
RCC-Chr1	4820001	0.233123		RCC-Chr1	4820001	1.42194		RCC-Chr1	4820001	0.754475
RCC-Chr1	4830001	18.0422		RCC-Chr1	4830001	8.09061		RCC-Chr1	4830001	1.09491
RCC-Chr1	4840001	4.58166		RCC-Chr1	4840001	3.0151		RCC-Chr1	4840001	0.620762
RCC-Chr1	4850001	0.0880088		RCC-Chr1	4850001	0.029803		RCC-Chr1	4850001	0.0269027
RCC-Chr1	4860001	0.258926		RCC-Chr1	4860001	0.089609		RCC-Chr1	4860001	0.0270027
RCC-Chr1	4870001	8.14661		RCC-Chr1	4870001	1.75478		RCC-Chr1	4870001	0.215622
RCC-Chr1	4880001	1.30363		RCC-Chr1	4880001	2.20952		RCC-Chr1	4880001	0.193919
RCC-Chr1	4890001	1.22592		RCC-Chr1	4890001	1.0065		RCC-Chr1	4890001	0.306831
RCC-Chr1	4900001	0.218722		RCC-Chr1	4900001	0.270227		RCC-Chr1	4900001	0.0566057
RCC-Chr1	4910001	0.0727073		RCC-Chr1	4910001	0.105411		RCC-Chr1	4910001	0.0688069
RCC-Chr1	4920001	3.34003		RCC-Chr1	4920001	0.242424		RCC-Chr1	4920001	0.132013
RCC-Chr1	4930001	4.30393		RCC-Chr1	4930001	0.444644		RCC-Chr1	4930001	0.114811
RCC-Chr1	4940001	0.982398		RCC-Chr1	4940001	0.289229		RCC-Chr1	4940001	0.144614
RCC-Chr1	4950001	0.30413		RCC-Chr1	4950001	0.30343		RCC-Chr1	4950001	0.345435
RCC-Chr1	4960001	1.83828		RCC-Chr1	4960001	0.677768		RCC-Chr1	4960001	0.176618
RCC-Chr1	4970001	118.995		RCC-Chr1	4970001	45.0129		RCC-Chr1	4970001	24.2
RCC-Chr1	4980001	315.804		RCC-Chr1	4980001	121.442		RCC-Chr1	4980001	33.1237
RCC-Chr1	4990001	11.2939		RCC-Chr1	4990001	5.26623		RCC-Chr1	4990001	2.0325
RCC-Chr1	5000001	5.75568		RCC-Chr1	5000001	2.9951		RCC-Chr1	5000001	0.564856
RCC-Chr1	5010001	12.7253		RCC-Chr1	5010001	3.67387		RCC-Chr1	5010001	3.63046
RCC-Chr1	5020001	1.17322		RCC-Chr1	5020001	0.213421		RCC-Chr1	5020001	0.311331
RCC-Chr1	5030001	1.10141		RCC-Chr1	5030001	0.20222		RCC-Chr1	5030001	0.264426
RCC-Chr1	5040001	0.207221		RCC-Chr1	5040001	0.149915		RCC-Chr1	5040001	0.0180018
RCC-Chr1	5050001	1.91619		RCC-Chr1	5050001	0.252925		RCC-Chr1	5050001	0.30053
RCC-Chr1	5060001	3.11961		RCC-Chr1	5060001	0.459246		RCC-Chr1	5060001	0.132213
RCC-Chr1	5070001	0.368337		RCC-Chr1	5070001	0.133113		RCC-Chr1	5070001	0.0566057
RCC-Chr1	5080001	2.36014		RCC-Chr1	5080001	4.86369		RCC-Chr1	5080001	0.573457
RCC-Chr1	5090001	67.0327		RCC-Chr1	5090001	48.624		RCC-Chr1	5090001	17.2623
RCC-Chr1	5100001	0.893389		RCC-Chr1	5100001	0.431943		RCC-Chr1	5100001	0.150515
RCC-Chr1	5110001	2.19852		RCC-Chr1	5110001	0.673867		RCC-Chr1	5110001	0.243424
RCC-Chr1	5120001	1.48875		RCC-Chr1	5120001	1.21172		RCC-Chr1	5120001	0.0806081
RCC-Chr1	5130001	0.030003		RCC-Chr1	5130001	0.090009		RCC-Chr1	5130001	0.0180018
RCC-Chr1	5140001	0.239424		RCC-Chr1	5140001	0.0731073		RCC-Chr1	5140001	0.0990099
RCC-Chr1	5150001	1.25963		RCC-Chr1	5150001	0.589359		RCC-Chr1	5150001	0.268627
RCC-Chr1	5160001	0.030003		RCC-Chr1	5160001	0		RCC-Chr1	5160001	0.151915
RCC-Chr1	5170001	0.505351		RCC-Chr1	5170001	0.115612		RCC-Chr1	5170001	0.0180018
RCC-Chr1	5180001	0.0634063		RCC-Chr1	5180001	0.0577058		RCC-Chr1	5180001	0.0536054
RCC-Chr1	5190001	0.089909		RCC-Chr1	5190001	0.00420042		RCC-Chr1	5190001	0.115912
RCC-Chr1	5200001	0.060006		RCC-Chr1	5200001	0		RCC-Chr1	5200001	0.0810081
RCC-Chr1	5210001	0		RCC-Chr1	5210001	0		RCC-Chr1	5210001	0.0360036
RCC-Chr1	5220001	0.0377038		RCC-Chr1	5220001	0.0456046		RCC-Chr1	5220001	0.0546055
RCC-Chr1	5230001	0		RCC-Chr1	5230001	0		RCC-Chr1	5230001	0
RCC-Chr1	5240001	0.0908091		RCC-Chr1	5240001	0.0130013		RCC-Chr1	5240001	0.0316032
RCC-Chr1	5250001	0.158616		RCC-Chr1	5250001	0.0417042		RCC-Chr1	5250001	0.00840084
RCC-Chr1	5260001	0.0330033		RCC-Chr1	5260001	0.0224022		RCC-Chr1	5260001	0.080308
RCC-Chr1	5270001	2.44554		RCC-Chr1	5270001	1.58566		RCC-Chr1	5270001	0.116012
RCC-Chr1	5280001	0.243324		RCC-Chr1	5280001	0.141014		RCC-Chr1	5280001	0.090209
RCC-Chr1	5290001	0.428243		RCC-Chr1	5290001	0.210321		RCC-Chr1	5290001	0.109211
RCC-Chr1	5300001	0.811581		RCC-Chr1	5300001	0.227923		RCC-Chr1	5300001	0.246325
RCC-Chr1	5310001	0.546055		RCC-Chr1	5310001	0.123812		RCC-Chr1	5310001	0.0393039
RCC-Chr1	5320001	0.529853		RCC-Chr1	5320001	0.283428		RCC-Chr1	5320001	0.0446045
RCC-Chr1	5330001	0.551255		RCC-Chr1	5330001	0.241524		RCC-Chr1	5330001	0.108111
RCC-Chr1	5340001	1.57806		RCC-Chr1	5340001	0.851885		RCC-Chr1	5340001	0.258126
RCC-Chr1	5350001	0.532553		RCC-Chr1	5350001	0.134913		RCC-Chr1	5350001	0.0530053
RCC-Chr1	5360001	0		RCC-Chr1	5360001	0		RCC-Chr1	5360001	0.0126013
RCC-Chr1	5370001	0.327933		RCC-Chr1	5370001	0.313231		RCC-Chr1	5370001	0.0151015
RCC-Chr1	5380001	0.135014		RCC-Chr1	5380001	0		RCC-Chr1	5380001	0.069507
RCC-Chr1	5390001	0.29623		RCC-Chr1	5390001	0.0581058		RCC-Chr1	5390001	0
RCC-Chr1	5400001	1.18932		RCC-Chr1	5400001	0.507151		RCC-Chr1	5400001	0.348835
RCC-Chr1	5410001	0.790879		RCC-Chr1	5410001	0.869787		RCC-Chr1	5410001	0.286329
RCC-Chr1	5420001	0.877388		RCC-Chr1	5420001	1.9812		RCC-Chr1	5420001	0.331733
RCC-Chr1	5430001	0.390339		RCC-Chr1	5430001	1.0363		RCC-Chr1	5430001	0.0372037
RCC-Chr1	5440001	0.0958096		RCC-Chr1	5440001	0.547455		RCC-Chr1	5440001	0.0540054
RCC-Chr1	5450001	0.0424042		RCC-Chr1	5450001	0.0691069		RCC-Chr1	5450001	0.0444044
RCC-Chr1	5460001	0.0275028		RCC-Chr1	5460001	0.0232023		RCC-Chr1	5460001	0.0523052
RCC-Chr1	5470001	1.34103		RCC-Chr1	5470001	0.437844		RCC-Chr1	5470001	0.284328
RCC-Chr1	5480001	0.135014		RCC-Chr1	5480001	0.0450045		RCC-Chr1	5480001	0.0313031
RCC-Chr1	5490001	0.030003		RCC-Chr1	5490001	0		RCC-Chr1	5490001	0.0090009
RCC-Chr1	5500001	0.030003		RCC-Chr1	5500001	0.0186019		RCC-Chr1	5500001	0.0620062
RCC-Chr1	5510001	0.0746075		RCC-Chr1	5510001	0.059806		RCC-Chr1	5510001	0.0586059
RCC-Chr1	5520001	0.146815		RCC-Chr1	5520001	0.0150015		RCC-Chr1	5520001	0.0265027
RCC-Chr1	5530001	0.060006		RCC-Chr1	5530001	0		RCC-Chr1	5530001	0.0615062
RCC-Chr1	5540001	0.309831		RCC-Chr1	5540001	0.089909		RCC-Chr1	5540001	0.0880088
RCC-Chr1	5550001	0.030003		RCC-Chr1	5550001	0		RCC-Chr1	5550001	0
RCC-Chr1	5560001	0.0858086		RCC-Chr1	5560001	0.0439044		RCC-Chr1	5560001	0.00990099
RCC-Chr1	5570001	0.254025		RCC-Chr1	5570001	0.0993099		RCC-Chr1	5570001	0.079908
RCC-Chr1	5580001	0		RCC-Chr1	5580001	0		RCC-Chr1	5580001	0
RCC-Chr1	5590001	0		RCC-Chr1	5590001	0		RCC-Chr1	5590001	0.00840084
RCC-Chr1	5600001	0.030003		RCC-Chr1	5600001	0		RCC-Chr1	5600001	0.0360036
RCC-Chr1	5610001	0.0733073		RCC-Chr1	5610001	0.131613		RCC-Chr1	5610001	0.0540054
RCC-Chr1	5620001	0.149815		RCC-Chr1	5620001	0.0590059		RCC-Chr1	5620001	0.0180018
RCC-Chr1	5630001	0.428743		RCC-Chr1	5630001	0.0749075		RCC-Chr1	5630001	0.00860086
RCC-Chr1	5640001	0.0446045		RCC-Chr1	5640001	0		RCC-Chr1	5640001	0
RCC-Chr1	5650001	8.57466		RCC-Chr1	5650001	2.39694		RCC-Chr1	5650001	0.752375
RCC-Chr1	5660001	0.741374		RCC-Chr1	5660001	0.519052		RCC-Chr1	5660001	0.19862
RCC-Chr1	5670001	3.63696		RCC-Chr1	5670001	0.533553		RCC-Chr1	5670001	0.582158
RCC-Chr1	5680001	5.65447		RCC-Chr1	5680001	1.37664		RCC-Chr1	5680001	1.14841
RCC-Chr1	5690001	0.192119		RCC-Chr1	5690001	0.311931		RCC-Chr1	5690001	0.0270027
RCC-Chr1	5700001	1.87289		RCC-Chr1	5700001	0.745175		RCC-Chr1	5700001	0.20202
RCC-Chr1	5710001	6.62556		RCC-Chr1	5710001	2.26613		RCC-Chr1	5710001	0.90359
RCC-Chr1	5720001	1.44074		RCC-Chr1	5720001	2.79288		RCC-Chr1	5720001	0.261026
RCC-Chr1	5730001	2.51995		RCC-Chr1	5730001	0.984398		RCC-Chr1	5730001	0.134213
RCC-Chr1	5740001	183.206		RCC-Chr1	5740001	104.097		RCC-Chr1	5740001	11.4183
RCC-Chr1	5750001	33.1418		RCC-Chr1	5750001	4.93239		RCC-Chr1	5750001	3.10591
RCC-Chr1	5760001	7.967		RCC-Chr1	5760001	1.64116		RCC-Chr1	5760001	0.640364
RCC-Chr1	5770001	62.9886		RCC-Chr1	5770001	25.4848		RCC-Chr1	5770001	6.38024
RCC-Chr1	5780001	133.079		RCC-Chr1	5780001	70.1602		RCC-Chr1	5780001	16.6881
RCC-Chr1	5790001	102.245		RCC-Chr1	5790001	130.835		RCC-Chr1	5790001	14.2126
RCC-Chr1	5800001	35.1792		RCC-Chr1	5800001	24.469		RCC-Chr1	5800001	0.990699
RCC-Chr1	5810001	36.3686		RCC-Chr1	5810001	23.6829		RCC-Chr1	5810001	2.69617
RCC-Chr1	5820001	0.885189		RCC-Chr1	5820001	0.807081		RCC-Chr1	5820001	0.257526
RCC-Chr1	5830001	7.85019		RCC-Chr1	5830001	2.80878		RCC-Chr1	5830001	0.993399
RCC-Chr1	5840001	3.39864		RCC-Chr1	5840001	4.85819		RCC-Chr1	5840001	1.0346
RCC-Chr1	5850001	2.49405		RCC-Chr1	5850001	2.88789		RCC-Chr1	5850001	0.179718
RCC-Chr1	5860001	3.21742		RCC-Chr1	5860001	0.816282		RCC-Chr1	5860001	0.187719
RCC-Chr1	5870001	8.14721		RCC-Chr1	5870001	4.90599		RCC-Chr1	5870001	1.9749
RCC-Chr1	5880001	55.7541		RCC-Chr1	5880001	26.464		RCC-Chr1	5880001	5.57446
RCC-Chr1	5890001	1.46535		RCC-Chr1	5890001	1.46055		RCC-Chr1	5890001	0.269927
RCC-Chr1	5900001	0.261526		RCC-Chr1	5900001	1.35604		RCC-Chr1	5900001	0.0353035
RCC-Chr1	5910001	0.0290029		RCC-Chr1	5910001	0.20412		RCC-Chr1	5910001	0.0359036
RCC-Chr1	5920001	9.59116		RCC-Chr1	5920001	3.80388		RCC-Chr1	5920001	0.705171
RCC-Chr1	5930001	6.17932		RCC-Chr1	5930001	2.65397		RCC-Chr1	5930001	0.349935
RCC-Chr1	5940001	1.19002		RCC-Chr1	5940001	0.511051		RCC-Chr1	5940001	0.069607
RCC-Chr1	5950001	0.539954		RCC-Chr1	5950001	0.308931		RCC-Chr1	5950001	0.0459046
RCC-Chr1	5960001	11.7394		RCC-Chr1	5960001	4.38554		RCC-Chr1	5960001	2.21622
RCC-Chr1	5970001	23.6105		RCC-Chr1	5970001	10.8853		RCC-Chr1	5970001	2.21142
RCC-Chr1	5980001	8.9825		RCC-Chr1	5980001	1.75798		RCC-Chr1	5980001	0.807381
RCC-Chr1	5990001	3.85579		RCC-Chr1	5990001	2.028		RCC-Chr1	5990001	0.165017
RCC-Chr1	6000001	23.7759		RCC-Chr1	6000001	24.2249		RCC-Chr1	6000001	1.68217
RCC-Chr1	6010001	52.3696		RCC-Chr1	6010001	110.813		RCC-Chr1	6010001	10.5844
RCC-Chr1	6020001	1.59796		RCC-Chr1	6020001	0.783278		RCC-Chr1	6020001	0.545455
RCC-Chr1	6030001	0.779678		RCC-Chr1	6030001	0.69877		RCC-Chr1	6030001	0.252125
RCC-Chr1	6040001	0		RCC-Chr1	6040001	0.0592059		RCC-Chr1	6040001	0.0175018
RCC-Chr1	6050001	1.57176		RCC-Chr1	6050001	0.686169		RCC-Chr1	6050001	0.272427
RCC-Chr1	6060001	0.090009		RCC-Chr1	6060001	0.118912		RCC-Chr1	6060001	0.0423042
RCC-Chr1	6070001	0.0840084		RCC-Chr1	6070001	0.0736074		RCC-Chr1	6070001	0.0180018
RCC-Chr1	6080001	0.182918		RCC-Chr1	6080001	0.49925		RCC-Chr1	6080001	0.0720072
RCC-Chr1	6090001	6.26733		RCC-Chr1	6090001	5.16052		RCC-Chr1	6090001	0.542454
RCC-Chr1	6100001	10.5286		RCC-Chr1	6100001	3.0292		RCC-Chr1	6100001	1.26543
RCC-Chr1	6110001	69.4419		RCC-Chr1	6110001	6.61276		RCC-Chr1	6110001	1.9965
RCC-Chr1	6120001	96.2032		RCC-Chr1	6120001	162.329		RCC-Chr1	6120001	17.7644
RCC-Chr1	6130001	99.5809		RCC-Chr1	6130001	182.124		RCC-Chr1	6130001	8.9906
RCC-Chr1	6140001	66.1745		RCC-Chr1	6140001	81.6198		RCC-Chr1	6140001	4.50705
RCC-Chr1	6150001	57.7316		RCC-Chr1	6150001	68.5102		RCC-Chr1	6150001	11.7029
RCC-Chr1	6160001	12.0969		RCC-Chr1	6160001	6.89279		RCC-Chr1	6160001	0.658666
RCC-Chr1	6170001	10.384		RCC-Chr1	6170001	3.93049		RCC-Chr1	6170001	0.80168
RCC-Chr1	6180001	15.4673		RCC-Chr1	6180001	9.50925		RCC-Chr1	6180001	2.26533
RCC-Chr1	6190001	19.9131		RCC-Chr1	6190001	9.39384		RCC-Chr1	6190001	1.86859
RCC-Chr1	6200001	40.0597		RCC-Chr1	6200001	20.1533		RCC-Chr1	6200001	2.11241
RCC-Chr1	6210001	49.8988		RCC-Chr1	6210001	14.5897		RCC-Chr1	6210001	7.13571
RCC-Chr1	6220001	24.0975		RCC-Chr1	6220001	6.26383		RCC-Chr1	6220001	1.9728
RCC-Chr1	6230001	3.67607		RCC-Chr1	6230001	1.70867		RCC-Chr1	6230001	0.20442
RCC-Chr1	6240001	2.49695		RCC-Chr1	6240001	1.48695		RCC-Chr1	6240001	0.247225
RCC-Chr1	6250001	3.53095		RCC-Chr1	6250001	1.83048		RCC-Chr1	6250001	0.366437
RCC-Chr1	6260001	0.833983		RCC-Chr1	6260001	0.148215		RCC-Chr1	6260001	0.19662
RCC-Chr1	6270001	0.573957		RCC-Chr1	6270001	0.119912		RCC-Chr1	6270001	0.20182
RCC-Chr1	6280001	2.36164		RCC-Chr1	6280001	1.24152		RCC-Chr1	6280001	0.090209
RCC-Chr1	6290001	10.9706		RCC-Chr1	6290001	5.82938		RCC-Chr1	6290001	0.141314
RCC-Chr1	6300001	0.090009		RCC-Chr1	6300001	0.0070007		RCC-Chr1	6300001	0
RCC-Chr1	6310001	0.90039		RCC-Chr1	6310001	0.216022		RCC-Chr1	6310001	0.0540054
RCC-Chr1	6320001	8.26253		RCC-Chr1	6320001	2.9576		RCC-Chr1	6320001	0.408441
RCC-Chr1	6330001	2.86219		RCC-Chr1	6330001	1.18462		RCC-Chr1	6330001	0.80488
RCC-Chr1	6340001	86.4014		RCC-Chr1	6340001	71.5166		RCC-Chr1	6340001	11.024
RCC-Chr1	6350001	52.6707		RCC-Chr1	6350001	40.946		RCC-Chr1	6350001	13.9809
RCC-Chr1	6360001	24.664		RCC-Chr1	6360001	10.5799		RCC-Chr1	6360001	2.14131
RCC-Chr1	6370001	169.324		RCC-Chr1	6370001	197.118		RCC-Chr1	6370001	34.8004
RCC-Chr1	6380001	12.205		RCC-Chr1	6380001	7.11771		RCC-Chr1	6380001	1.62496
RCC-Chr1	6390001	1.30913		RCC-Chr1	6390001	0.323532		RCC-Chr1	6390001	0.337234
RCC-Chr1	6400001	1.46015		RCC-Chr1	6400001	0.885589		RCC-Chr1	6400001	0.0969097
RCC-Chr1	6410001	1.09921		RCC-Chr1	6410001	0.423642		RCC-Chr1	6410001	0.212421
RCC-Chr1	6420001	38.7244		RCC-Chr1	6420001	12.8543		RCC-Chr1	6420001	3.29573
RCC-Chr1	6430001	12.8806		RCC-Chr1	6430001	4.58426		RCC-Chr1	6430001	1.68417
RCC-Chr1	6440001	14.8804		RCC-Chr1	6440001	4.35844		RCC-Chr1	6440001	0.462346
RCC-Chr1	6450001	9.27903		RCC-Chr1	6450001	3.06521		RCC-Chr1	6450001	0.264926
RCC-Chr1	6460001	1.79438		RCC-Chr1	6460001	0.663966		RCC-Chr1	6460001	0.0249025
RCC-Chr1	6470001	3.9854		RCC-Chr1	6470001	1.91299		RCC-Chr1	6470001	0.928893
RCC-Chr1	6480001	127.568		RCC-Chr1	6480001	53.0001		RCC-Chr1	6480001	17.1782
RCC-Chr1	6490001	58.6535		RCC-Chr1	6490001	27.5154		RCC-Chr1	6490001	5.9984
RCC-Chr1	6500001	35.5684		RCC-Chr1	6500001	29.9435		RCC-Chr1	6500001	1.47795
RCC-Chr1	6510001	7.72757		RCC-Chr1	6510001	4.39604		RCC-Chr1	6510001	0.170417
RCC-Chr1	6520001	5.43124		RCC-Chr1	6520001	2.0351		RCC-Chr1	6520001	1.51075
RCC-Chr1	6530001	0.060006		RCC-Chr1	6530001	0		RCC-Chr1	6530001	0.0526053
RCC-Chr1	6540001	2.56746		RCC-Chr1	6540001	2.30643		RCC-Chr1	6540001	0.410741
RCC-Chr1	6550001	21.1355		RCC-Chr1	6550001	30.7897		RCC-Chr1	6550001	0.29853
RCC-Chr1	6560001	19.4592		RCC-Chr1	6560001	9.58826		RCC-Chr1	6560001	1.17162
RCC-Chr1	6570001	58.3761		RCC-Chr1	6570001	34.757		RCC-Chr1	6570001	4.49745
RCC-Chr1	6580001	40.4012		RCC-Chr1	6580001	18.482		RCC-Chr1	6580001	5.65897
RCC-Chr1	6590001	31.224		RCC-Chr1	6590001	12.1191		RCC-Chr1	6590001	1.84468
RCC-Chr1	6600001	19.3369		RCC-Chr1	6600001	6.67447		RCC-Chr1	6600001	0.392539
RCC-Chr1	6610001	2.9596		RCC-Chr1	6610001	5.35454		RCC-Chr1	6610001	0.863586
RCC-Chr1	6620001	4.78768		RCC-Chr1	6620001	2.40984		RCC-Chr1	6620001	0.50355
RCC-Chr1	6630001	0.216722		RCC-Chr1	6630001	0.149115		RCC-Chr1	6630001	0.282428
RCC-Chr1	6640001	126.561		RCC-Chr1	6640001	72.2707		RCC-Chr1	6640001	16.0436
RCC-Chr1	6650001	20.2888		RCC-Chr1	6650001	16.9173		RCC-Chr1	6650001	2.9871
RCC-Chr1	6660001	23.7547		RCC-Chr1	6660001	12.3352		RCC-Chr1	6660001	2.06681
RCC-Chr1	6670001	0.491549		RCC-Chr1	6670001	0.612361		RCC-Chr1	6670001	0.090009
RCC-Chr1	6680001	128.405		RCC-Chr1	6680001	30.0403		RCC-Chr1	6680001	4.59746
RCC-Chr1	6690001	223.094		RCC-Chr1	6690001	158.364		RCC-Chr1	6690001	24.4377
RCC-Chr1	6700001	221.055		RCC-Chr1	6700001	173.48		RCC-Chr1	6700001	30.2081
RCC-Chr1	6710001	1.94839		RCC-Chr1	6710001	0.594559		RCC-Chr1	6710001	0.535654
RCC-Chr1	6720001	1.60826		RCC-Chr1	6720001	0.411041		RCC-Chr1	6720001	0.233023
RCC-Chr1	6730001	2.59326		RCC-Chr1	6730001	1.47265		RCC-Chr1	6730001	0.488449
RCC-Chr1	6740001	0.230723		RCC-Chr1	6740001	0.10431		RCC-Chr1	6740001	0.160216
RCC-Chr1	6750001	0.339134		RCC-Chr1	6750001	0.558656		RCC-Chr1	6750001	0.533353
RCC-Chr1	6760001	0.118212		RCC-Chr1	6760001	0.132113		RCC-Chr1	6760001	0.161916
RCC-Chr1	6770001	0.572857		RCC-Chr1	6770001	0		RCC-Chr1	6770001	0.0630063
RCC-Chr1	6780001	2.0279		RCC-Chr1	6780001	0.029803		RCC-Chr1	6780001	0.0713071
RCC-Chr1	6790001	0.0893089		RCC-Chr1	6790001	0.0721072		RCC-Chr1	6790001	0.114711
RCC-Chr1	6800001	0		RCC-Chr1	6800001	0		RCC-Chr1	6800001	0.0720072
RCC-Chr1	6810001	0.030003		RCC-Chr1	6810001	0.10301		RCC-Chr1	6810001	0.408841
RCC-Chr1	6820001	0		RCC-Chr1	6820001	0.209421		RCC-Chr1	6820001	0.0440044
RCC-Chr1	6830001	0.0450045		RCC-Chr1	6830001	0.060006		RCC-Chr1	6830001	0.0335034
RCC-Chr1	6840001	1.06491		RCC-Chr1	6840001	0.614761		RCC-Chr1	6840001	0.170217
RCC-Chr1	6850001	0.164716		RCC-Chr1	6850001	0		RCC-Chr1	6850001	0.0536054
RCC-Chr1	6860001	0.535654		RCC-Chr1	6860001	0.373737		RCC-Chr1	6860001	0.320232
RCC-Chr1	6870001	1.28513		RCC-Chr1	6870001	0.267827		RCC-Chr1	6870001	0.149115
RCC-Chr1	6880001	0.188219		RCC-Chr1	6880001	0.0444044		RCC-Chr1	6880001	0.0415042
RCC-Chr1	6890001	0.276328		RCC-Chr1	6890001	0.133613		RCC-Chr1	6890001	0.435744
RCC-Chr1	6900001	0.322132		RCC-Chr1	6900001	0.0150015		RCC-Chr1	6900001	0.19512
RCC-Chr1	6910001	0.164816		RCC-Chr1	6910001	0.0552055		RCC-Chr1	6910001	0.0982098
RCC-Chr1	6920001	0.213721		RCC-Chr1	6920001	0.19742		RCC-Chr1	6920001	0.0816082
RCC-Chr1	6930001	0.177418		RCC-Chr1	6930001	0.194219		RCC-Chr1	6930001	0.0265027
RCC-Chr1	6940001	0.40144		RCC-Chr1	6940001	0.133613		RCC-Chr1	6940001	0.174617
RCC-Chr1	6950001	0.0981098		RCC-Chr1	6950001	0.0146015		RCC-Chr1	6950001	0.127413
RCC-Chr1	6960001	0.238024		RCC-Chr1	6960001	0.0150015		RCC-Chr1	6960001	0.30163
RCC-Chr1	6970001	0.958096		RCC-Chr1	6970001	0.0753075		RCC-Chr1	6970001	0.40424
RCC-Chr1	6980001	38.8691		RCC-Chr1	6980001	11.2414		RCC-Chr1	6980001	2.29813
RCC-Chr1	6990001	1.85669		RCC-Chr1	6990001	0.39934		RCC-Chr1	6990001	0.421742
RCC-Chr1	7000001	0.20202		RCC-Chr1	7000001	0.0422042		RCC-Chr1	7000001	0.0788079
RCC-Chr1	7010001	0.30353		RCC-Chr1	7010001	0.182318		RCC-Chr1	7010001	0.142714
RCC-Chr1	7020001	0.244824		RCC-Chr1	7020001	1.0319		RCC-Chr1	7020001	0.151215
RCC-Chr1	7030001	0.417542		RCC-Chr1	7030001	0.594359		RCC-Chr1	7030001	0.0622062
RCC-Chr1	7040001	0.387439		RCC-Chr1	7040001	2.64156		RCC-Chr1	7040001	0.672267
RCC-Chr1	7050001	0.271727		RCC-Chr1	7050001	1.58146		RCC-Chr1	7050001	1.41694
RCC-Chr1	7060001	0.551155		RCC-Chr1	7060001	2.39004		RCC-Chr1	7060001	0.711071
RCC-Chr1	7070001	0.383738		RCC-Chr1	7070001	0.825683		RCC-Chr1	7070001	0.0806081
RCC-Chr1	7080001	0.379238		RCC-Chr1	7080001	0.407641		RCC-Chr1	7080001	0.121612
RCC-Chr1	7090001	1.56006		RCC-Chr1	7090001	3.69257		RCC-Chr1	7090001	1.14731
RCC-Chr1	7100001	1.24812		RCC-Chr1	7100001	2.47345		RCC-Chr1	7100001	0.177218
RCC-Chr1	7110001	0.917792		RCC-Chr1	7110001	1.45235		RCC-Chr1	7110001	0.964696
RCC-Chr1	7120001	0.166217		RCC-Chr1	7120001	0.522752		RCC-Chr1	7120001	0.089909
RCC-Chr1	7130001	0.349835		RCC-Chr1	7130001	1.90249		RCC-Chr1	7130001	1.92369
RCC-Chr1	7140001	3.73227		RCC-Chr1	7140001	3.59006		RCC-Chr1	7140001	0.311531
RCC-Chr1	7150001	0.328633		RCC-Chr1	7150001	0.388039		RCC-Chr1	7150001	0.090009
RCC-Chr1	7160001	0.0450045		RCC-Chr1	7160001	0.552855		RCC-Chr1	7160001	0.438144
RCC-Chr1	7170001	0.108811		RCC-Chr1	7170001	0.134113		RCC-Chr1	7170001	0.150515
RCC-Chr1	7180001	0.237324		RCC-Chr1	7180001	0.133913		RCC-Chr1	7180001	0.0448045
RCC-Chr1	7190001	0.265027		RCC-Chr1	7190001	2.71177		RCC-Chr1	7190001	1.81258
RCC-Chr1	7200001	0.39984		RCC-Chr1	7200001	0.460846		RCC-Chr1	7200001	0.10071
RCC-Chr1	7210001	0.551855		RCC-Chr1	7210001	0.338034		RCC-Chr1	7210001	0.0931093
RCC-Chr1	7220001	0.760376		RCC-Chr1	7220001	5.44054		RCC-Chr1	7220001	1.11351
RCC-Chr1	7230001	4.88519		RCC-Chr1	7230001	5.47045		RCC-Chr1	7230001	1.38504
RCC-Chr1	7240001	0.265027		RCC-Chr1	7240001	0.226523		RCC-Chr1	7240001	0.0293029
RCC-Chr1	7250001	0.0749075		RCC-Chr1	7250001	0.029903		RCC-Chr1	7250001	0.0975098
RCC-Chr1	7260001	0.655566		RCC-Chr1	7260001	0.152715		RCC-Chr1	7260001	0.0990099
RCC-Chr1	7270001	0.515952		RCC-Chr1	7270001	0.860686		RCC-Chr1	7270001	0.0626063
RCC-Chr1	7280001	0.191619		RCC-Chr1	7280001	1.78508		RCC-Chr1	7280001	2.47395
RCC-Chr1	7290001	0		RCC-Chr1	7290001	0.0377038		RCC-Chr1	7290001	0.0185019
RCC-Chr1	7300001	0.0150015		RCC-Chr1	7300001	0.137914		RCC-Chr1	7300001	0.191319
RCC-Chr1	7310001	0.0876088		RCC-Chr1	7310001	0.0150015		RCC-Chr1	7310001	0.178618
RCC-Chr1	7320001	0.246125		RCC-Chr1	7320001	0.0746075		RCC-Chr1	7320001	0.0436044
RCC-Chr1	7330001	0.0519052		RCC-Chr1	7330001	0.0590059		RCC-Chr1	7330001	0.0450045
RCC-Chr1	7340001	0.152115		RCC-Chr1	7340001	0.177718		RCC-Chr1	7340001	0.0180018
RCC-Chr1	7350001	0.179018		RCC-Chr1	7350001	0.0818082		RCC-Chr1	7350001	0.292529
RCC-Chr1	7360001	0.941594		RCC-Chr1	7360001	0.483348		RCC-Chr1	7360001	0.0791079
RCC-Chr1	7370001	0.906591		RCC-Chr1	7370001	0.112311		RCC-Chr1	7370001	0.0971097
RCC-Chr1	7380001	0.348135		RCC-Chr1	7380001	0.613161		RCC-Chr1	7380001	0.0756076
RCC-Chr1	7390001	0.518152		RCC-Chr1	7390001	0.188419		RCC-Chr1	7390001	0.0292029
RCC-Chr1	7400001	0.412241		RCC-Chr1	7400001	0.329733		RCC-Chr1	7400001	0.0535054
RCC-Chr1	7410001	0.238124		RCC-Chr1	7410001	1.79008		RCC-Chr1	7410001	0.525253
RCC-Chr1	7420001	0.192319		RCC-Chr1	7420001	0.994099		RCC-Chr1	7420001	0.407741
RCC-Chr1	7430001	1.40944		RCC-Chr1	7430001	0.516352		RCC-Chr1	7430001	0.0529053
RCC-Chr1	7440001	0.343134		RCC-Chr1	7440001	1.44304		RCC-Chr1	7440001	0.279728
RCC-Chr1	7450001	0.691769		RCC-Chr1	7450001	0.870087		RCC-Chr1	7450001	0.0708071
RCC-Chr1	7460001	0.059706		RCC-Chr1	7460001	0.268527		RCC-Chr1	7460001	0.161416
RCC-Chr1	7470001	53.2399		RCC-Chr1	7470001	35.265		RCC-Chr1	7470001	14.2213
RCC-Chr1	7480001	13.4391		RCC-Chr1	7480001	3.26893		RCC-Chr1	7480001	1.16962
RCC-Chr1	7490001	6.79708		RCC-Chr1	7490001	6.74927		RCC-Chr1	7490001	2.0448
RCC-Chr1	7500001	0.673367		RCC-Chr1	7500001	15.8755		RCC-Chr1	7500001	3.10801
RCC-Chr1	7510001	6.9573		RCC-Chr1	7510001	22.2629		RCC-Chr1	7510001	14.1261
RCC-Chr1	7520001	2.78498		RCC-Chr1	7520001	4.93239		RCC-Chr1	7520001	1.94869
RCC-Chr1	7530001	0.510551		RCC-Chr1	7530001	0.171617		RCC-Chr1	7530001	0.214621
RCC-Chr1	7540001	0.19622		RCC-Chr1	7540001	0.134813		RCC-Chr1	7540001	0.0262026
RCC-Chr1	7550001	0.634963		RCC-Chr1	7550001	0.10441		RCC-Chr1	7550001	0.251425
RCC-Chr1	7560001	1.08311		RCC-Chr1	7560001	0.288629		RCC-Chr1	7560001	0.709371
RCC-Chr1	7570001	1.27043		RCC-Chr1	7570001	0.958996		RCC-Chr1	7570001	0.274527
RCC-Chr1	7580001	1.94999		RCC-Chr1	7580001	1.80808		RCC-Chr1	7580001	0.346635
RCC-Chr1	7590001	3.12281		RCC-Chr1	7590001	2.32363		RCC-Chr1	7590001	0.983898
RCC-Chr1	7600001	0.407841		RCC-Chr1	7600001	0.193919		RCC-Chr1	7600001	0.150915
RCC-Chr1	7610001	0.446945		RCC-Chr1	7610001	0.360036		RCC-Chr1	7610001	0.090209
RCC-Chr1	7620001	0.838484		RCC-Chr1	7620001	0.162416		RCC-Chr1	7620001	0.267327
RCC-Chr1	7630001	0.20412		RCC-Chr1	7630001	0.175418		RCC-Chr1	7630001	0.166917
RCC-Chr1	7640001	0.516652		RCC-Chr1	7640001	0.267027		RCC-Chr1	7640001	0.0791079
RCC-Chr1	7650001	0.194819		RCC-Chr1	7650001	0.09971		RCC-Chr1	7650001	0.0263026
RCC-Chr1	7660001	0.231023		RCC-Chr1	7660001	0.0490049		RCC-Chr1	7660001	0.174017
RCC-Chr1	7670001	0.652165		RCC-Chr1	7670001	0.786779		RCC-Chr1	7670001	0.173017
RCC-Chr1	7680001	0.134113		RCC-Chr1	7680001	0.131913		RCC-Chr1	7680001	0.0440044
RCC-Chr1	7690001	0.725573		RCC-Chr1	7690001	0.583158		RCC-Chr1	7690001	0.0628063
RCC-Chr1	7700001	0.963596		RCC-Chr1	7700001	0.164316		RCC-Chr1	7700001	0.116612
RCC-Chr1	7710001	0.739174		RCC-Chr1	7710001	0.30133		RCC-Chr1	7710001	0.0267027
RCC-Chr1	7720001	0.415942		RCC-Chr1	7720001	0.309431		RCC-Chr1	7720001	0.146215
RCC-Chr1	7730001	0.257026		RCC-Chr1	7730001	0.257826		RCC-Chr1	7730001	0.0793079
RCC-Chr1	7740001	0.244924		RCC-Chr1	7740001	0.29943		RCC-Chr1	7740001	0.0718072
RCC-Chr1	7750001	0.29763		RCC-Chr1	7750001	0.19712		RCC-Chr1	7750001	0.116512
RCC-Chr1	7760001	0.628763		RCC-Chr1	7760001	0.345635		RCC-Chr1	7760001	0.186719
RCC-Chr1	7770001	21.17		RCC-Chr1	7770001	7.40674		RCC-Chr1	7770001	2.70037
RCC-Chr1	7780001	15.505		RCC-Chr1	7780001	10.3303		RCC-Chr1	7780001	1.79558
RCC-Chr1	7790001	28.5275		RCC-Chr1	7790001	18.9672		RCC-Chr1	7790001	0.80268
RCC-Chr1	7800001	1.58356		RCC-Chr1	7800001	0.648565		RCC-Chr1	7800001	0.0915092
RCC-Chr1	7810001	101.887		RCC-Chr1	7810001	37.8954		RCC-Chr1	7810001	4.67057
RCC-Chr1	7820001	61.7893		RCC-Chr1	7820001	57.4041		RCC-Chr1	7820001	8.70977
RCC-Chr1	7830001	40.7676		RCC-Chr1	7830001	16.4684		RCC-Chr1	7830001	3.06151
RCC-Chr1	7840001	200.763		RCC-Chr1	7840001	106.791		RCC-Chr1	7840001	25.7222
RCC-Chr1	7850001	80.4081		RCC-Chr1	7850001	46.1761		RCC-Chr1	7850001	5.91799
RCC-Chr1	7860001	87.4326		RCC-Chr1	7860001	62.5999		RCC-Chr1	7860001	7.47265
RCC-Chr1	7870001	1.9929		RCC-Chr1	7870001	1.18472		RCC-Chr1	7870001	0.136014
RCC-Chr1	7880001	0.19962		RCC-Chr1	7880001	0.287829		RCC-Chr1	7880001	0.049705
RCC-Chr1	7890001	0.134813		RCC-Chr1	7890001	0.00670067		RCC-Chr1	7890001	0.0359036
RCC-Chr1	7900001	0.377138		RCC-Chr1	7900001	0.0193019		RCC-Chr1	7900001	0.20022
RCC-Chr1	7910001	0.986599		RCC-Chr1	7910001	0.625663		RCC-Chr1	7910001	0.356336
RCC-Chr1	7920001	0.19532		RCC-Chr1	7920001	0.543454		RCC-Chr1	7920001	0.0974097
RCC-Chr1	7930001	0.10061		RCC-Chr1	7930001	0.030003		RCC-Chr1	7930001	0.0251025
RCC-Chr1	7940001	0.321932		RCC-Chr1	7940001	0.266927		RCC-Chr1	7940001	0.0709071
RCC-Chr1	7950001	0.0855086		RCC-Chr1	7950001	0.157516		RCC-Chr1	7950001	0.0360036
RCC-Chr1	7960001	0.323032		RCC-Chr1	7960001	0.0915092		RCC-Chr1	7960001	0.0359036
RCC-Chr1	7970001	1.16272		RCC-Chr1	7970001	0.223422		RCC-Chr1	7970001	0.0609061
RCC-Chr1	7980001	0.620162		RCC-Chr1	7980001	0.132113		RCC-Chr1	7980001	0.00870087
RCC-Chr1	7990001	0.29663		RCC-Chr1	7990001	0.144814		RCC-Chr1	7990001	0.0264026
RCC-Chr1	8000001	1.22862		RCC-Chr1	8000001	0.544754		RCC-Chr1	8000001	0.30233
RCC-Chr1	8010001	0.268827		RCC-Chr1	8010001	0.253725		RCC-Chr1	8010001	0.0621062
RCC-Chr1	8020001	0.10441		RCC-Chr1	8020001	0.0582058		RCC-Chr1	8020001	0.0428043
RCC-Chr1	8030001	0		RCC-Chr1	8030001	0.0447045		RCC-Chr1	8030001	0.0424042
RCC-Chr1	8040001	0.440144		RCC-Chr1	8040001	0.0880088		RCC-Chr1	8040001	0.107111
RCC-Chr1	8050001	0.480748		RCC-Chr1	8050001	0.473847		RCC-Chr1	8050001	0.184218
RCC-Chr1	8060001	0.561456		RCC-Chr1	8060001	0.318232		RCC-Chr1	8060001	0.0720072
RCC-Chr1	8070001	0.407041		RCC-Chr1	8070001	0.219822		RCC-Chr1	8070001	0.462246
RCC-Chr1	8080001	0.181918		RCC-Chr1	8080001	0.242424		RCC-Chr1	8080001	0.133713
RCC-Chr1	8090001	0.030003		RCC-Chr1	8090001	0.030003		RCC-Chr1	8090001	0.107711
RCC-Chr1	8100001	0.059706		RCC-Chr1	8100001	0		RCC-Chr1	8100001	0.0180018
RCC-Chr1	8110001	0.059906		RCC-Chr1	8110001	0.030003		RCC-Chr1	8110001	0.0941094
RCC-Chr1	8120001	0.376438		RCC-Chr1	8120001	0.292529		RCC-Chr1	8120001	0.167517
RCC-Chr1	8130001	0		RCC-Chr1	8130001	0.262826		RCC-Chr1	8130001	0.113411
RCC-Chr1	8140001	0.559556		RCC-Chr1	8140001	0.232623		RCC-Chr1	8140001	0.122612
RCC-Chr1	8150001	0.670267		RCC-Chr1	8150001	0.119212		RCC-Chr1	8150001	0.0274027
RCC-Chr1	8160001	0.115912		RCC-Chr1	8160001	0.309131		RCC-Chr1	8160001	0.0534053
RCC-Chr1	8170001	0.122412		RCC-Chr1	8170001	0.156916		RCC-Chr1	8170001	0.0270027
RCC-Chr1	8180001	1.30413		RCC-Chr1	8180001	0.266327		RCC-Chr1	8180001	0.418342
RCC-Chr1	8190001	1.71217		RCC-Chr1	8190001	0.408841		RCC-Chr1	8190001	0.189119
RCC-Chr1	8200001	0.474647		RCC-Chr1	8200001	0.266327		RCC-Chr1	8200001	0.0341034
RCC-Chr1	8210001	0.169317		RCC-Chr1	8210001	0.192119		RCC-Chr1	8210001	0.0090009
RCC-Chr1	8220001	0.0917092		RCC-Chr1	8220001	0.0743074		RCC-Chr1	8220001	0.105311
RCC-Chr1	8230001	0.123112		RCC-Chr1	8230001	0.0485049		RCC-Chr1	8230001	0.0662066
RCC-Chr1	8240001	0.924392		RCC-Chr1	8240001	0.615662		RCC-Chr1	8240001	0.29703
RCC-Chr1	8250001	1.15882		RCC-Chr1	8250001	0.637364		RCC-Chr1	8250001	0.060106
RCC-Chr1	8260001	1.33893		RCC-Chr1	8260001	0.393439		RCC-Chr1	8260001	0.138714
RCC-Chr1	8270001	1.22242		RCC-Chr1	8270001	0.392339		RCC-Chr1	8270001	0.19512
RCC-Chr1	8280001	0.266827		RCC-Chr1	8280001	0.112211		RCC-Chr1	8280001	0.133313
RCC-Chr1	8290001	1.0409		RCC-Chr1	8290001	1.09041		RCC-Chr1	8290001	0.970097
RCC-Chr1	8300001	3.46935		RCC-Chr1	8300001	1.66057		RCC-Chr1	8300001	0.40394
RCC-Chr1	8310001	1.66167		RCC-Chr1	8310001	0.827983		RCC-Chr1	8310001	0.468447
RCC-Chr1	8320001	0.813681		RCC-Chr1	8320001	1.22052		RCC-Chr1	8320001	0.0892089
RCC-Chr1	8330001	2.58326		RCC-Chr1	8330001	3.07011		RCC-Chr1	8330001	0.252125
RCC-Chr1	8340001	1.39664		RCC-Chr1	8340001	0.656666		RCC-Chr1	8340001	0.375138
RCC-Chr1	8350001	5.28233		RCC-Chr1	8350001	1.32803		RCC-Chr1	8350001	0.875988
RCC-Chr1	8360001	164.782		RCC-Chr1	8360001	65.2086		RCC-Chr1	8360001	30.9439
RCC-Chr1	8370001	96.1859		RCC-Chr1	8370001	81.5238		RCC-Chr1	8370001	4.9867
RCC-Chr1	8380001	116.373		RCC-Chr1	8380001	48.3633		RCC-Chr1	8380001	7.60376
RCC-Chr1	8390001	205.425		RCC-Chr1	8390001	81.4076		RCC-Chr1	8390001	23.5326
RCC-Chr1	8400001	0.172217		RCC-Chr1	8400001	0.0150015		RCC-Chr1	8400001	0.0179018
RCC-Chr1	8410001	0.089809		RCC-Chr1	8410001	0.118412		RCC-Chr1	8410001	0.0772077
RCC-Chr1	8420001	0.584758		RCC-Chr1	8420001	0.133813		RCC-Chr1	8420001	0.134413
RCC-Chr1	8430001	0.526853		RCC-Chr1	8430001	0.89969		RCC-Chr1	8430001	0.525053
RCC-Chr1	8440001	0.157516		RCC-Chr1	8440001	0.871087		RCC-Chr1	8440001	0.09981
RCC-Chr1	8450001	0.69867		RCC-Chr1	8450001	0.231923		RCC-Chr1	8450001	0.0984098
RCC-Chr1	8460001	15.13		RCC-Chr1	8460001	3.9769		RCC-Chr1	8460001	0.872187
RCC-Chr1	8470001	14.122		RCC-Chr1	8470001	5.66267		RCC-Chr1	8470001	0.912491
RCC-Chr1	8480001	0.429143		RCC-Chr1	8480001	0.234723		RCC-Chr1	8480001	0.153615
RCC-Chr1	8490001	0.384738		RCC-Chr1	8490001	0.191819		RCC-Chr1	8490001	0.0808081
RCC-Chr1	8500001	51.6377		RCC-Chr1	8500001	39.2848		RCC-Chr1	8500001	6.76428
RCC-Chr1	8510001	63.2192		RCC-Chr1	8510001	24.1127		RCC-Chr1	8510001	8.24962
RCC-Chr1	8520001	98.5196		RCC-Chr1	8520001	53.2662		RCC-Chr1	8520001	7.13481
RCC-Chr1	8530001	16.2331		RCC-Chr1	8530001	4.83458		RCC-Chr1	8530001	0.586859
RCC-Chr1	8540001	12.1829		RCC-Chr1	8540001	6.24852		RCC-Chr1	8540001	1.94869
RCC-Chr1	8550001	96.5883		RCC-Chr1	8550001	54.3473		RCC-Chr1	8550001	3.25003
RCC-Chr1	8560001	132.041		RCC-Chr1	8560001	63.028		RCC-Chr1	8560001	12.1991
RCC-Chr1	8570001	62.4716		RCC-Chr1	8570001	30.428		RCC-Chr1	8570001	1.94439
RCC-Chr1	8580001	175.085		RCC-Chr1	8580001	76.7782		RCC-Chr1	8580001	10.1449
RCC-Chr1	8590001	43.1737		RCC-Chr1	8590001	29.4649		RCC-Chr1	8590001	9.62056
RCC-Chr1	8600001	35.9879		RCC-Chr1	8600001	17.0036		RCC-Chr1	8600001	4.08761
RCC-Chr1	8610001	49.0326		RCC-Chr1	8610001	43.7769		RCC-Chr1	8610001	9.35464
RCC-Chr1	8620001	31.5967		RCC-Chr1	8620001	21.2727		RCC-Chr1	8620001	3.10651
RCC-Chr1	8630001	293.994		RCC-Chr1	8630001	154.63		RCC-Chr1	8630001	21.1838
RCC-Chr1	8640001	19.8154		RCC-Chr1	8640001	67.6013		RCC-Chr1	8640001	4.41104
RCC-Chr1	8650001	4.32623		RCC-Chr1	8650001	0.985999		RCC-Chr1	8650001	1.20432
RCC-Chr1	8660001	1.36224		RCC-Chr1	8660001	1.19602		RCC-Chr1	8660001	0.218222
RCC-Chr1	8670001	1.78718		RCC-Chr1	8670001	2.74747		RCC-Chr1	8670001	0.231523
RCC-Chr1	8680001	1.09491		RCC-Chr1	8680001	1.28803		RCC-Chr1	8680001	0.0827083
RCC-Chr1	8690001	0.406941		RCC-Chr1	8690001	0.40064		RCC-Chr1	8690001	0.144914
RCC-Chr1	8700001	0.120012		RCC-Chr1	8700001	0.0572057		RCC-Chr1	8700001	0.0540054
RCC-Chr1	8710001	0.625963		RCC-Chr1	8710001	0.119012		RCC-Chr1	8710001	0.00860086
RCC-Chr1	8720001	1.87429		RCC-Chr1	8720001	0.133613		RCC-Chr1	8720001	0.125313
RCC-Chr1	8730001	8.78648		RCC-Chr1	8730001	4.68487		RCC-Chr1	8730001	0.9969
RCC-Chr1	8740001	5.68787		RCC-Chr1	8740001	4.0381		RCC-Chr1	8740001	0.478148
RCC-Chr1	8750001	9.27183		RCC-Chr1	8750001	1.87179		RCC-Chr1	8750001	0.694869
RCC-Chr1	8760001	8.23842		RCC-Chr1	8760001	1.58166		RCC-Chr1	8760001	1.0344
RCC-Chr1	8770001	17.2683		RCC-Chr1	8770001	2.92959		RCC-Chr1	8770001	0.0655066
RCC-Chr1	8780001	17.6639		RCC-Chr1	8780001	2.92829		RCC-Chr1	8780001	0.129413
RCC-Chr1	8790001	36.084		RCC-Chr1	8790001	9.62336		RCC-Chr1	8790001	0.168017
RCC-Chr1	8800001	27.4374		RCC-Chr1	8800001	6.36114		RCC-Chr1	8800001	0.485549
RCC-Chr1	8810001	35.6335		RCC-Chr1	8810001	11.3486		RCC-Chr1	8810001	1.71327
RCC-Chr1	8820001	41.899		RCC-Chr1	8820001	24.0496		RCC-Chr1	8820001	6.86139
RCC-Chr1	8830001	64.8411		RCC-Chr1	8830001	24.5616		RCC-Chr1	8830001	2.20312
RCC-Chr1	8840001	9.78148		RCC-Chr1	8840001	6.81208		RCC-Chr1	8840001	0.49565
RCC-Chr1	8850001	62.4365		RCC-Chr1	8850001	28.186		RCC-Chr1	8850001	2.46345
RCC-Chr1	8860001	55.2193		RCC-Chr1	8860001	30.161		RCC-Chr1	8860001	4.0474
RCC-Chr1	8870001	5.71877		RCC-Chr1	8870001	2.86829		RCC-Chr1	8870001	0.220322
RCC-Chr1	8880001	90.0077		RCC-Chr1	8880001	54.482		RCC-Chr1	8880001	8.47885
RCC-Chr1	8890001	208.056		RCC-Chr1	8890001	119.997		RCC-Chr1	8890001	5.82138
RCC-Chr1	8900001	63.1554		RCC-Chr1	8900001	39.4132		RCC-Chr1	8900001	1.79448
RCC-Chr1	8910001	67.9569		RCC-Chr1	8910001	74.3225		RCC-Chr1	8910001	3.52725
RCC-Chr1	8920001	100.616		RCC-Chr1	8920001	93.187		RCC-Chr1	8920001	13.5242
RCC-Chr1	8930001	91.7403		RCC-Chr1	8930001	72.2549		RCC-Chr1	8930001	13.6167
RCC-Chr1	8940001	3.15642		RCC-Chr1	8940001	2.25113		RCC-Chr1	8940001	0.418742
RCC-Chr1	8950001	1.12441		RCC-Chr1	8950001	0.572957		RCC-Chr1	8950001	0.231023
RCC-Chr1	8960001	20.2124		RCC-Chr1	8960001	11.6673		RCC-Chr1	8960001	5.18382
RCC-Chr1	8970001	77.7814		RCC-Chr1	8970001	54.4735		RCC-Chr1	8970001	13.2466
RCC-Chr1	8980001	214.514		RCC-Chr1	8980001	133.184		RCC-Chr1	8980001	9.80758
RCC-Chr1	8990001	160.418		RCC-Chr1	8990001	70.378		RCC-Chr1	8990001	6.34793
RCC-Chr1	9000001	7.28753		RCC-Chr1	9000001	2.93989		RCC-Chr1	9000001	0.377738
RCC-Chr1	9010001	10.9947		RCC-Chr1	9010001	2.9583		RCC-Chr1	9010001	1.88149
RCC-Chr1	9020001	20.0631		RCC-Chr1	9020001	4.31813		RCC-Chr1	9020001	1.56116
RCC-Chr1	9030001	4.74787		RCC-Chr1	9030001	0.910191		RCC-Chr1	9030001	0.513651
RCC-Chr1	9040001	13.9956		RCC-Chr1	9040001	2.59366		RCC-Chr1	9040001	0.661666
RCC-Chr1	9050001	3.36214		RCC-Chr1	9050001	3.23402		RCC-Chr1	9050001	0.621862
RCC-Chr1	9060001	0.126313		RCC-Chr1	9060001	0.10241		RCC-Chr1	9060001	0.0384038
RCC-Chr1	9070001	0.224222		RCC-Chr1	9070001	0.0589059		RCC-Chr1	9070001	0.0686069
RCC-Chr1	9080001	47.1002		RCC-Chr1	9080001	28.1007		RCC-Chr1	9080001	4.35444
RCC-Chr1	9090001	114.813		RCC-Chr1	9090001	60.131		RCC-Chr1	9090001	28.2281
RCC-Chr1	9100001	426.678		RCC-Chr1	9100001	313.474		RCC-Chr1	9100001	57.7798
RCC-Chr1	9110001	279.451		RCC-Chr1	9110001	259.577		RCC-Chr1	9110001	16.9245
RCC-Chr1	9120001	160.681		RCC-Chr1	9120001	132.41		RCC-Chr1	9120001	20.9169
RCC-Chr1	9130001	73.9786		RCC-Chr1	9130001	50.7967		RCC-Chr1	9130001	0.381338
RCC-Chr1	9140001	98.854		RCC-Chr1	9140001	68.73		RCC-Chr1	9140001	0.786979
RCC-Chr1	9150001	90.5027		RCC-Chr1	9150001	64.8222		RCC-Chr1	9150001	2.73167
RCC-Chr1	9160001	136.768		RCC-Chr1	9160001	87.2998		RCC-Chr1	9160001	12.0414
RCC-Chr1	9170001	0.475748		RCC-Chr1	9170001	0.207721		RCC-Chr1	9170001	0.167517
RCC-Chr1	9180001	0.310731		RCC-Chr1	9180001	0.177318		RCC-Chr1	9180001	0.0719072
RCC-Chr1	9190001	0.107311		RCC-Chr1	9190001	0.0221022		RCC-Chr1	9190001	0.0575058
RCC-Chr1	9200001	0.059806		RCC-Chr1	9200001	0.0491049		RCC-Chr1	9200001	0.00740074
RCC-Chr1	9210001	11.6467		RCC-Chr1	9210001	5.33823		RCC-Chr1	9210001	4.12511
RCC-Chr1	9220001	31.2927		RCC-Chr1	9220001	10.1184		RCC-Chr1	9220001	3.49105
RCC-Chr1	9230001	54.6873		RCC-Chr1	9230001	26.7475		RCC-Chr1	9230001	6.49085
RCC-Chr1	9240001	49.1638		RCC-Chr1	9240001	58.9869		RCC-Chr1	9240001	15.3743
RCC-Chr1	9250001	25.624		RCC-Chr1	9250001	11.1846		RCC-Chr1	9250001	3.29363
RCC-Chr1	9260001	39.6866		RCC-Chr1	9260001	19.3283		RCC-Chr1	9260001	1.9558
RCC-Chr1	9270001	8.36444		RCC-Chr1	9270001	3.36614		RCC-Chr1	9270001	0.684068
RCC-Chr1	9280001	1.09981		RCC-Chr1	9280001	0.163816		RCC-Chr1	9280001	0.0532053
RCC-Chr1	9290001	16.8629		RCC-Chr1	9290001	4.20922		RCC-Chr1	9290001	1.44134
RCC-Chr1	9300001	10.8531		RCC-Chr1	9300001	3.40864		RCC-Chr1	9300001	0.49765
RCC-Chr1	9310001	28.9552		RCC-Chr1	9310001	7.18682		RCC-Chr1	9310001	2.47875
RCC-Chr1	9320001	10.653		RCC-Chr1	9320001	1.84188		RCC-Chr1	9320001	1.63896
RCC-Chr1	9330001	4.41174		RCC-Chr1	9330001	1.72737		RCC-Chr1	9330001	0.425643
RCC-Chr1	9340001	9.76978		RCC-Chr1	9340001	4.54475		RCC-Chr1	9340001	0.746175
RCC-Chr1	9350001	11.834		RCC-Chr1	9350001	3.93889		RCC-Chr1	9350001	0.39544
RCC-Chr1	9360001	3.09661		RCC-Chr1	9360001	1.58446		RCC-Chr1	9360001	0.0337034
RCC-Chr1	9370001	1.80178		RCC-Chr1	9370001	1.14681		RCC-Chr1	9370001	0.0289029
RCC-Chr1	9380001	1.72837		RCC-Chr1	9380001	0.930493		RCC-Chr1	9380001	0.0486049
RCC-Chr1	9390001	3.9752		RCC-Chr1	9390001	2.24932		RCC-Chr1	9390001	0.165117
RCC-Chr1	9400001	0.0150015		RCC-Chr1	9400001	0		RCC-Chr1	9400001	0.00860086
RCC-Chr1	9410001	1.0375		RCC-Chr1	9410001	0.59646		RCC-Chr1	9410001	0.0416042
RCC-Chr1	9420001	0.0449045		RCC-Chr1	9420001	0.0349035		RCC-Chr1	9420001	0
RCC-Chr1	9430001	2.62836		RCC-Chr1	9430001	1.32483		RCC-Chr1	9430001	0.0261026
RCC-Chr1	9440001	5.0229		RCC-Chr1	9440001	2.29653		RCC-Chr1	9440001	0.323832
RCC-Chr1	9450001	1.70667		RCC-Chr1	9450001	1.16532		RCC-Chr1	9450001	0.634863
RCC-Chr1	9460001	0.605161		RCC-Chr1	9460001	0.374737		RCC-Chr1	9460001	0.0261026
RCC-Chr1	9470001	3.77588		RCC-Chr1	9470001	0.910291		RCC-Chr1	9470001	0.0959096
RCC-Chr1	9480001	3.28973		RCC-Chr1	9480001	0.80188		RCC-Chr1	9480001	0.0270027
RCC-Chr1	9490001	1.06141		RCC-Chr1	9490001	0.118912		RCC-Chr1	9490001	0.0180018
RCC-Chr1	9500001	234.436		RCC-Chr1	9500001	137.663		RCC-Chr1	9500001	8.87419
RCC-Chr1	9510001	140.213		RCC-Chr1	9510001	65.4116		RCC-Chr1	9510001	5.0014
RCC-Chr1	9520001	87.5467		RCC-Chr1	9520001	55.1808		RCC-Chr1	9520001	9.14291
RCC-Chr1	9530001	34.6855		RCC-Chr1	9530001	9.22942		RCC-Chr1	9530001	3.16932
RCC-Chr1	9540001	43.9289		RCC-Chr1	9540001	20.8227		RCC-Chr1	9540001	4.79678
RCC-Chr1	9550001	72.3359		RCC-Chr1	9550001	30.2834		RCC-Chr1	9550001	3.91849
RCC-Chr1	9560001	61.8921		RCC-Chr1	9560001	28.1985		RCC-Chr1	9560001	1.69007
RCC-Chr1	9570001	48.2679		RCC-Chr1	9570001	27.2177		RCC-Chr1	9570001	8.13101
RCC-Chr1	9580001	88.2922		RCC-Chr1	9580001	27.0638		RCC-Chr1	9580001	8.62606
RCC-Chr1	9590001	188.802		RCC-Chr1	9590001	42.1646		RCC-Chr1	9590001	2.74717
RCC-Chr1	9600001	61.4265		RCC-Chr1	9600001	19.8586		RCC-Chr1	9600001	0.441744
RCC-Chr1	9610001	14.581		RCC-Chr1	9610001	4.9529		RCC-Chr1	9610001	0.447845
RCC-Chr1	9620001	1.0441		RCC-Chr1	9620001	0.283128		RCC-Chr1	9620001	0.249325
RCC-Chr1	9630001	1.16842		RCC-Chr1	9630001	0.452545		RCC-Chr1	9630001	0.339434
RCC-Chr1	9640001	65.1469		RCC-Chr1	9640001	29.4511		RCC-Chr1	9640001	8.23312
RCC-Chr1	9650001	66.714		RCC-Chr1	9650001	51.3162		RCC-Chr1	9650001	10.4188
RCC-Chr1	9660001	16.5061		RCC-Chr1	9660001	4.9629		RCC-Chr1	9660001	3.28703
RCC-Chr1	9670001	0.0644064		RCC-Chr1	9670001	0.0982098		RCC-Chr1	9670001	0.0270027
RCC-Chr1	9680001	0.326933		RCC-Chr1	9680001	0.060006		RCC-Chr1	9680001	0.0540054
RCC-Chr1	9690001	0.858286		RCC-Chr1	9690001	0.113911		RCC-Chr1	9690001	0.0360036
RCC-Chr1	9700001	0.985799		RCC-Chr1	9700001	0.588859		RCC-Chr1	9700001	0.0810081
RCC-Chr1	9710001	0.262826		RCC-Chr1	9710001	0.284128		RCC-Chr1	9710001	0.383038
RCC-Chr1	9720001	0.176018		RCC-Chr1	9720001	0.206321		RCC-Chr1	9720001	0.0681068
RCC-Chr1	9730001	0.090009		RCC-Chr1	9730001	0.00650065		RCC-Chr1	9730001	0.216822
RCC-Chr1	9740001	0.0450045		RCC-Chr1	9740001	0		RCC-Chr1	9740001	0.090209
RCC-Chr1	9750001	0.0729073		RCC-Chr1	9750001	0.0150015		RCC-Chr1	9750001	0.139214
RCC-Chr1	9760001	0.0150015		RCC-Chr1	9760001	0		RCC-Chr1	9760001	0.0742074
RCC-Chr1	9770001	0.0150015		RCC-Chr1	9770001	0.0150015		RCC-Chr1	9770001	0.118712
RCC-Chr1	9780001	1.05301		RCC-Chr1	9780001	0.305731		RCC-Chr1	9780001	0.0981098
RCC-Chr1	9790001	1.24142		RCC-Chr1	9790001	0.263326		RCC-Chr1	9790001	0.0540054
RCC-Chr1	9800001	0.0878088		RCC-Chr1	9800001	0.0435044		RCC-Chr1	9800001	0.0540054
RCC-Chr1	9810001	0.265427		RCC-Chr1	9810001	0.0450045		RCC-Chr1	9810001	0.134813
RCC-Chr1	9820001	0.264026		RCC-Chr1	9820001	0.524852		RCC-Chr1	9820001	0.116112
RCC-Chr1	9830001	0.090009		RCC-Chr1	9830001	0.030003		RCC-Chr1	9830001	0.0358036
RCC-Chr1	9840001	0		RCC-Chr1	9840001	0		RCC-Chr1	9840001	0.0962096
RCC-Chr1	9850001	0.0746075		RCC-Chr1	9850001	0.059806		RCC-Chr1	9850001	0.0989099
RCC-Chr1	9860001	0.221822		RCC-Chr1	9860001	0.10321		RCC-Chr1	9860001	0.0887089
RCC-Chr1	9870001	0		RCC-Chr1	9870001	0		RCC-Chr1	9870001	0
RCC-Chr1	9880001	11.4248		RCC-Chr1	9880001	15.3765		RCC-Chr1	9880001	2.50785
RCC-Chr1	9890001	4.76828		RCC-Chr1	9890001	7.22032		RCC-Chr1	9890001	0.928693
RCC-Chr1	9900001	4.15802		RCC-Chr1	9900001	5.54335		RCC-Chr1	9900001	0.336534
RCC-Chr1	9910001	0		RCC-Chr1	9910001	0		RCC-Chr1	9910001	0.107911
RCC-Chr1	9920001	0.0644064		RCC-Chr1	9920001	0.120712		RCC-Chr1	9920001	0.108011
RCC-Chr1	9930001	0.259926		RCC-Chr1	9930001	0.171017		RCC-Chr1	9930001	0.150415
RCC-Chr1	9940001	0.0862086		RCC-Chr1	9940001	0.0681068		RCC-Chr1	9940001	0.130813
RCC-Chr1	9950001	0.030003		RCC-Chr1	9950001	0		RCC-Chr1	9950001	0.0270027
RCC-Chr1	9960001	1.09421		RCC-Chr1	9960001	1.43924		RCC-Chr1	9960001	0.234023
RCC-Chr1	9970001	0		RCC-Chr1	9970001	0		RCC-Chr1	9970001	0.0630063
RCC-Chr1	9980001	0.523952		RCC-Chr1	9980001	0.79588		RCC-Chr1	9980001	0.318432
RCC-Chr1	9990001	0.373137		RCC-Chr1	9990001	0.0733073		RCC-Chr1	9990001	0.0884088
RCC-Chr1	10000001	0.230823		RCC-Chr1	10000001	0.0721072		RCC-Chr1	10000001	0.177618
RCC-Chr1	10010001	0.473947		RCC-Chr1	10010001	0.147115		RCC-Chr1	10010001	0.321232
RCC-Chr1	10020001	0.245125		RCC-Chr1	10020001	0.172517		RCC-Chr1	10020001	0.124112
RCC-Chr1	10030001	0.0146015		RCC-Chr1	10030001	0		RCC-Chr1	10030001	0.00880088
RCC-Chr1	10040001	0.0149015		RCC-Chr1	10040001	0		RCC-Chr1	10040001	0.144014
RCC-Chr1	10050001	0.060006		RCC-Chr1	10050001	0.030003		RCC-Chr1	10050001	0.0789079
RCC-Chr1	10060001	6.73847		RCC-Chr1	10060001	2.51435		RCC-Chr1	10060001	1.25093
RCC-Chr1	10070001	0.480648		RCC-Chr1	10070001	0.144514		RCC-Chr1	10070001	0.0533053
RCC-Chr1	10080001	0		RCC-Chr1	10080001	0.0837084		RCC-Chr1	10080001	0.439744
RCC-Chr1	10090001	0.111011		RCC-Chr1	10090001	0.0259026		RCC-Chr1	10090001	0.179418
RCC-Chr1	10100001	0.135014		RCC-Chr1	10100001	0.0750075		RCC-Chr1	10100001	0.40304
RCC-Chr1	10110001	0.560956		RCC-Chr1	10110001	0.359536		RCC-Chr1	10110001	0.813081
RCC-Chr1	10120001	1.57096		RCC-Chr1	10120001	0.976698		RCC-Chr1	10120001	0.707871
RCC-Chr1	10130001	0.10281		RCC-Chr1	10130001	0.0428043		RCC-Chr1	10130001	0.140114
RCC-Chr1	10140001	0.149815		RCC-Chr1	10140001	0.222222		RCC-Chr1	10140001	0.241924
RCC-Chr1	10150001	0.10391		RCC-Chr1	10150001	0.368237		RCC-Chr1	10150001	0.528353
RCC-Chr1	10160001	1.80098		RCC-Chr1	10160001	2.68367		RCC-Chr1	10160001	0.743374
RCC-Chr1	10170001	0.0148015		RCC-Chr1	10170001	0.0567057		RCC-Chr1	10170001	0.0180018
RCC-Chr1	10180001	0.135014		RCC-Chr1	10180001	0.0680068		RCC-Chr1	10180001	0.0253025
RCC-Chr1	10190001	0.0729073		RCC-Chr1	10190001	0.0878088		RCC-Chr1	10190001	0
RCC-Chr1	10200001	6.38684		RCC-Chr1	10200001	7.57456		RCC-Chr1	10200001	0.881088
RCC-Chr1	10210001	1.91379		RCC-Chr1	10210001	2.65767		RCC-Chr1	10210001	0.281228
RCC-Chr1	10220001	0.188419		RCC-Chr1	10220001	0.060006		RCC-Chr1	10220001	0
RCC-Chr1	10230001	0.030003		RCC-Chr1	10230001	0.10231		RCC-Chr1	10230001	0
RCC-Chr1	10240001	0.132013		RCC-Chr1	10240001	0.135114		RCC-Chr1	10240001	0.0540054
RCC-Chr1	10250001	0.626563		RCC-Chr1	10250001	0.439144		RCC-Chr1	10250001	0.115612
RCC-Chr1	10260001	1.78048		RCC-Chr1	10260001	1.45205		RCC-Chr1	10260001	0.579058
RCC-Chr1	10270001	1.84778		RCC-Chr1	10270001	2.44364		RCC-Chr1	10270001	0.389039
RCC-Chr1	10280001	1.06471		RCC-Chr1	10280001	4.11981		RCC-Chr1	10280001	0.0955096
RCC-Chr1	10290001	0.263726		RCC-Chr1	10290001	0.0150015		RCC-Chr1	10290001	0.10121
RCC-Chr1	10300001	3.11651		RCC-Chr1	10300001	1.44014		RCC-Chr1	10300001	0.108311
RCC-Chr1	10310001	0.220522		RCC-Chr1	10310001	9.77278		RCC-Chr1	10310001	0.384438
RCC-Chr1	10320001	0.536954		RCC-Chr1	10320001	0.186419		RCC-Chr1	10320001	0.0890089
RCC-Chr1	10330001	0.378038		RCC-Chr1	10330001	0.164716		RCC-Chr1	10330001	0.0706071
RCC-Chr1	10340001	18.1533		RCC-Chr1	10340001	5.37064		RCC-Chr1	10340001	1.048
RCC-Chr1	10350001	27.5093		RCC-Chr1	10350001	8.06371		RCC-Chr1	10350001	1.59926
RCC-Chr1	10360001	0.884888		RCC-Chr1	10360001	1.74857		RCC-Chr1	10360001	0.232523
RCC-Chr1	10370001	0.967497		RCC-Chr1	10370001	0.144014		RCC-Chr1	10370001	0.350435
RCC-Chr1	10380001	0.0150015		RCC-Chr1	10380001	0.00380038		RCC-Chr1	10380001	0.0449045
RCC-Chr1	10390001	0.0924092		RCC-Chr1	10390001	0.0130013		RCC-Chr1	10390001	0.0340034
RCC-Chr1	10400001	1.89919		RCC-Chr1	10400001	0.851685		RCC-Chr1	10400001	0.0380038
RCC-Chr1	10410001	0.00350035		RCC-Chr1	10410001	0		RCC-Chr1	10410001	0.0270027
RCC-Chr1	10420001	1.67717		RCC-Chr1	10420001	1.0266		RCC-Chr1	10420001	0.227623
RCC-Chr1	10430001	0.860386		RCC-Chr1	10430001	0.635264		RCC-Chr1	10430001	0.192619
RCC-Chr1	10440001	0.69717		RCC-Chr1	10440001	0.959996		RCC-Chr1	10440001	0.0880088
RCC-Chr1	10450001	1.14001		RCC-Chr1	10450001	0.307131		RCC-Chr1	10450001	0.291829
RCC-Chr1	10460001	46.9304		RCC-Chr1	10460001	20.278		RCC-Chr1	10460001	4.38614
RCC-Chr1	10470001	63.9222		RCC-Chr1	10470001	27.7867		RCC-Chr1	10470001	5.33953
RCC-Chr1	10480001	3.82278		RCC-Chr1	10480001	1.21422		RCC-Chr1	10480001	0.867687
RCC-Chr1	10490001	3.62026		RCC-Chr1	10490001	0.617762		RCC-Chr1	10490001	0.0934093
RCC-Chr1	10500001	5.14131		RCC-Chr1	10500001	2.75998		RCC-Chr1	10500001	0.221322
RCC-Chr1	10510001	26.875		RCC-Chr1	10510001	13.5406		RCC-Chr1	10510001	1.54755
RCC-Chr1	10520001	48.993		RCC-Chr1	10520001	10.9447		RCC-Chr1	10520001	9.18072
RCC-Chr1	10530001	14.9724		RCC-Chr1	10530001	5.65517		RCC-Chr1	10530001	0.759276
RCC-Chr1	10540001	6.42124		RCC-Chr1	10540001	1.72117		RCC-Chr1	10540001	0.333333
RCC-Chr1	10550001	14.9775		RCC-Chr1	10550001	3.52555		RCC-Chr1	10550001	0.505951
RCC-Chr1	10560001	0.489149		RCC-Chr1	10560001	0.115612		RCC-Chr1	10560001	0.0321032
RCC-Chr1	10570001	0.69857		RCC-Chr1	10570001	0.490649		RCC-Chr1	10570001	0.287029
RCC-Chr1	10580001	18.269		RCC-Chr1	10580001	9.34583		RCC-Chr1	10580001	2.15622
RCC-Chr1	10590001	36.5322		RCC-Chr1	10590001	19.9353		RCC-Chr1	10590001	5.37544
RCC-Chr1	10600001	0.851285		RCC-Chr1	10600001	0.233523		RCC-Chr1	10600001	0.308831
RCC-Chr1	10610001	0.162016		RCC-Chr1	10610001	0.0434043		RCC-Chr1	10610001	0.0090009
RCC-Chr1	10620001	0.0435044		RCC-Chr1	10620001	0.00760076		RCC-Chr1	10620001	0
RCC-Chr1	10630001	1.22392		RCC-Chr1	10630001	0.0447045		RCC-Chr1	10630001	0.256226
RCC-Chr1	10640001	1.86369		RCC-Chr1	10640001	0.0171017		RCC-Chr1	10640001	0.0708071
RCC-Chr1	10650001	2.67407		RCC-Chr1	10650001	0.0725073		RCC-Chr1	10650001	0.0743074
RCC-Chr1	10660001	13.3279		RCC-Chr1	10660001	0.10391		RCC-Chr1	10660001	0.857986
RCC-Chr1	10670001	0.59586		RCC-Chr1	10670001	0.0842084		RCC-Chr1	10670001	0.143214
RCC-Chr1	10680001	1.10321		RCC-Chr1	10680001	0.150415		RCC-Chr1	10680001	0.332733
RCC-Chr1	10690001	0.0856086		RCC-Chr1	10690001	0.0586059		RCC-Chr1	10690001	0.10491
RCC-Chr1	10700001	1.38704		RCC-Chr1	10700001	0.674367		RCC-Chr1	10700001	1.61126
RCC-Chr1	10710001	0.866187		RCC-Chr1	10710001	0.50245		RCC-Chr1	10710001	0.080408
RCC-Chr1	10720001	14.4596		RCC-Chr1	10720001	6.80628		RCC-Chr1	10720001	2.59136
RCC-Chr1	10730001	6.0484		RCC-Chr1	10730001	4.52965		RCC-Chr1	10730001	0.588759
RCC-Chr1	10740001	41.7408		RCC-Chr1	10740001	39.1999		RCC-Chr1	10740001	7.83168
RCC-Chr1	10750001	35.8308		RCC-Chr1	10750001	19.4219		RCC-Chr1	10750001	3.86929
RCC-Chr1	10760001	1.43414		RCC-Chr1	10760001	0.59586		RCC-Chr1	10760001	0.0831083
RCC-Chr1	10770001	1.0282		RCC-Chr1	10770001	0.348235		RCC-Chr1	10770001	0.0485049
RCC-Chr1	10780001	0.680868		RCC-Chr1	10780001	0.816782		RCC-Chr1	10780001	0.425143
RCC-Chr1	10790001	0.348335		RCC-Chr1	10790001	0.209921		RCC-Chr1	10790001	0.0180018
RCC-Chr1	10800001	0.974697		RCC-Chr1	10800001	0.533853		RCC-Chr1	10800001	0.277028
RCC-Chr1	10810001	1.80188		RCC-Chr1	10810001	0.936794		RCC-Chr1	10810001	0.30033
RCC-Chr1	10820001	0.656966		RCC-Chr1	10820001	0		RCC-Chr1	10820001	0
RCC-Chr1	10830001	6.69707		RCC-Chr1	10830001	4.0366		RCC-Chr1	10830001	1.20082
RCC-Chr1	10840001	21.0263		RCC-Chr1	10840001	7.06001		RCC-Chr1	10840001	0.694869
RCC-Chr1	10850001	25.0575		RCC-Chr1	10850001	8.74047		RCC-Chr1	10850001	0.0620062
RCC-Chr1	10860001	2.44824		RCC-Chr1	10860001	0.846085		RCC-Chr1	10860001	0.267527
RCC-Chr1	10870001	0.351535		RCC-Chr1	10870001	0.170217		RCC-Chr1	10870001	0.0344034
RCC-Chr1	10880001	35.6959		RCC-Chr1	10880001	22.6878		RCC-Chr1	10880001	2.61206
RCC-Chr1	10890001	4.30933		RCC-Chr1	10890001	2.43764		RCC-Chr1	10890001	0.361836
RCC-Chr1	10900001	7.65437		RCC-Chr1	10900001	1.80078		RCC-Chr1	10900001	1.24062
RCC-Chr1	10910001	1.45095		RCC-Chr1	10910001	1.91119		RCC-Chr1	10910001	0.548055
RCC-Chr1	10920001	14.9744		RCC-Chr1	10920001	11.0455		RCC-Chr1	10920001	4.24992
RCC-Chr1	10930001	12.473		RCC-Chr1	10930001	8.91239		RCC-Chr1	10930001	2.19842
RCC-Chr1	10940001	48.9261		RCC-Chr1	10940001	37.4328		RCC-Chr1	10940001	3.22072
RCC-Chr1	10950001	24.812		RCC-Chr1	10950001	17.6022		RCC-Chr1	10950001	3.14661
RCC-Chr1	10960001	9.43484		RCC-Chr1	10960001	4.74467		RCC-Chr1	10960001	1.28133
RCC-Chr1	10970001	6.38054		RCC-Chr1	10970001	7.67217		RCC-Chr1	10970001	1.9839
RCC-Chr1	10980001	4.38104		RCC-Chr1	10980001	1.17142		RCC-Chr1	10980001	0.235024
RCC-Chr1	10990001	12.4604		RCC-Chr1	10990001	3.93489		RCC-Chr1	10990001	0.239824
RCC-Chr1	11000001	1.78558		RCC-Chr1	11000001	0.344234		RCC-Chr1	11000001	0.0449045
RCC-Chr1	11010001	1.32853		RCC-Chr1	11010001	0.431143		RCC-Chr1	11010001	0.176518
RCC-Chr1	11020001	2.88729		RCC-Chr1	11020001	1.89989		RCC-Chr1	11020001	0.643964
RCC-Chr1	11030001	0.0746075		RCC-Chr1	11030001	0.0708071		RCC-Chr1	11030001	0.0268027
RCC-Chr1	11040001	2.34073		RCC-Chr1	11040001	0.744274		RCC-Chr1	11040001	0.0180018
RCC-Chr1	11050001	126.704		RCC-Chr1	11050001	66.8443		RCC-Chr1	11050001	19.0599
RCC-Chr1	11060001	94.7005		RCC-Chr1	11060001	38.4027		RCC-Chr1	11060001	13.1036
RCC-Chr1	11070001	49.775		RCC-Chr1	11070001	8.92779		RCC-Chr1	11070001	6.61346
RCC-Chr1	11080001	0.889489		RCC-Chr1	11080001	1.0147		RCC-Chr1	11080001	0.151515
RCC-Chr1	11090001	0.112511		RCC-Chr1	11090001	0.120012		RCC-Chr1	11090001	0.0523052
RCC-Chr1	11100001	2.14281		RCC-Chr1	11100001	1.44854		RCC-Chr1	11100001	0.358236
RCC-Chr1	11110001	0.0138014		RCC-Chr1	11110001	0.0262026		RCC-Chr1	11110001	0.0256026
RCC-Chr1	11120001	0.665767		RCC-Chr1	11120001	0.465947		RCC-Chr1	11120001	0.219322
RCC-Chr1	11130001	4.37324		RCC-Chr1	11130001	3.57566		RCC-Chr1	11130001	2.77438
RCC-Chr1	11140001	25.4001		RCC-Chr1	11140001	14.5506		RCC-Chr1	11140001	3.92939
RCC-Chr1	11150001	0.811181		RCC-Chr1	11150001	0.773677		RCC-Chr1	11150001	0.105411
RCC-Chr1	11160001	0.324632		RCC-Chr1	11160001	0.159016		RCC-Chr1	11160001	0.115312
RCC-Chr1	11170001	0.0729073		RCC-Chr1	11170001	0		RCC-Chr1	11170001	0.0175018
RCC-Chr1	11180001	0.250425		RCC-Chr1	11180001	0.147915		RCC-Chr1	11180001	0
RCC-Chr1	11190001	0.70497		RCC-Chr1	11190001	0.09961		RCC-Chr1	11190001	0.0809081
RCC-Chr1	11200001	0.106611		RCC-Chr1	11200001	0.342734		RCC-Chr1	11200001	0.10451
RCC-Chr1	11210001	0.029703		RCC-Chr1	11210001	0.030003		RCC-Chr1	11210001	0.0809081
RCC-Chr1	11220001	1.14321		RCC-Chr1	11220001	0.313831		RCC-Chr1	11220001	0.278028
RCC-Chr1	11230001	0.910491		RCC-Chr1	11230001	0.447645		RCC-Chr1	11230001	0.472747
RCC-Chr1	11240001	9.66277		RCC-Chr1	11240001	3.89069		RCC-Chr1	11240001	2.10481
RCC-Chr1	11250001	2.53925		RCC-Chr1	11250001	1.63206		RCC-Chr1	11250001	0.459046
RCC-Chr1	11260001	1.57056		RCC-Chr1	11260001	0.979998		RCC-Chr1	11260001	0.147315
RCC-Chr1	11270001	4.78918		RCC-Chr1	11270001	2.20402		RCC-Chr1	11270001	1.0451
RCC-Chr1	11280001	0.0306031		RCC-Chr1	11280001	0.174517		RCC-Chr1	11280001	0.0614061
RCC-Chr1	11290001	0.889489		RCC-Chr1	11290001	0.252125		RCC-Chr1	11290001	0.0974097
RCC-Chr1	11300001	42.7763		RCC-Chr1	11300001	37.52		RCC-Chr1	11300001	11.6696
RCC-Chr1	11310001	49.1261		RCC-Chr1	11310001	60.544		RCC-Chr1	11310001	10.2106
RCC-Chr1	11320001	20.5365		RCC-Chr1	11320001	22.9647		RCC-Chr1	11320001	2.41804
RCC-Chr1	11330001	21.585		RCC-Chr1	11330001	33.2511		RCC-Chr1	11330001	2.23612
RCC-Chr1	11340001	23.1541		RCC-Chr1	11340001	56.8928		RCC-Chr1	11340001	2.62286
RCC-Chr1	11350001	31.9646		RCC-Chr1	11350001	60.8307		RCC-Chr1	11350001	0.642964
RCC-Chr1	11360001	25.1901		RCC-Chr1	11360001	53.3776		RCC-Chr1	11360001	0.383838
RCC-Chr1	11370001	15.4008		RCC-Chr1	11370001	30.6137		RCC-Chr1	11370001	0.715972
RCC-Chr1	11380001	18.0323		RCC-Chr1	11380001	44.8211		RCC-Chr1	11380001	0.245125
RCC-Chr1	11390001	3.73387		RCC-Chr1	11390001	8.82878		RCC-Chr1	11390001	0.270427
RCC-Chr1	11400001	3.80178		RCC-Chr1	11400001	10.076		RCC-Chr1	11400001	0.29593
RCC-Chr1	11410001	224.14		RCC-Chr1	11410001	253.538		RCC-Chr1	11410001	34.0744
RCC-Chr1	11420001	39.6573		RCC-Chr1	11420001	47.5365		RCC-Chr1	11420001	8.92629
RCC-Chr1	11430001	2.41934		RCC-Chr1	11430001	2.51065		RCC-Chr1	11430001	0.460046
RCC-Chr1	11440001	1.28993		RCC-Chr1	11440001	0.854685		RCC-Chr1	11440001	0.283228
RCC-Chr1	11450001	0.734873		RCC-Chr1	11450001	0.473347		RCC-Chr1	11450001	0.090009
RCC-Chr1	11460001	3.15162		RCC-Chr1	11460001	2.22202		RCC-Chr1	11460001	0.129913
RCC-Chr1	11470001	1.9787		RCC-Chr1	11470001	1.73167		RCC-Chr1	11470001	0.247025
RCC-Chr1	11480001	0.607161		RCC-Chr1	11480001	0.362436		RCC-Chr1	11480001	0.29993
RCC-Chr1	11490001	1.68307		RCC-Chr1	11490001	1.9948		RCC-Chr1	11490001	0.306431
RCC-Chr1	11500001	2.17762		RCC-Chr1	11500001	2.68787		RCC-Chr1	11500001	0.534553
RCC-Chr1	11510001	0.252825		RCC-Chr1	11510001	0.141214		RCC-Chr1	11510001	0.0474047
RCC-Chr1	11520001	0.229823		RCC-Chr1	11520001	0.029603		RCC-Chr1	11520001	0.0873087
RCC-Chr1	11530001	0.729273		RCC-Chr1	11530001	0.272027		RCC-Chr1	11530001	0.0720072
RCC-Chr1	11540001	1.55116		RCC-Chr1	11540001	0.548155		RCC-Chr1	11540001	0.0345035
RCC-Chr1	11550001	2.69817		RCC-Chr1	11550001	1.15612		RCC-Chr1	11550001	0.547555
RCC-Chr1	11560001	0		RCC-Chr1	11560001	0		RCC-Chr1	11560001	0.0433043
RCC-Chr1	11570001	0		RCC-Chr1	11570001	0.059906		RCC-Chr1	11570001	0.0990099
RCC-Chr1	11580001	0.161916		RCC-Chr1	11580001	0.059506		RCC-Chr1	11580001	0.162016
RCC-Chr1	11590001	0.351435		RCC-Chr1	11590001	0.0150015		RCC-Chr1	11590001	0.0348035
RCC-Chr1	11600001	0.059906		RCC-Chr1	11600001	0.0708071		RCC-Chr1	11600001	0.151815
RCC-Chr1	11610001	0.820382		RCC-Chr1	11610001	0.418042		RCC-Chr1	11610001	0.113911
RCC-Chr1	11620001	1.038		RCC-Chr1	11620001	0.520952		RCC-Chr1	11620001	0.108011
RCC-Chr1	11630001	0.0412041		RCC-Chr1	11630001	0.030003		RCC-Chr1	11630001	0.0267027
RCC-Chr1	11640001	0.0381038		RCC-Chr1	11640001	0.030003		RCC-Chr1	11640001	0.0090009
RCC-Chr1	11650001	0.0548055		RCC-Chr1	11650001	0.0150015		RCC-Chr1	11650001	0.0090009
RCC-Chr1	11660001	0.579658		RCC-Chr1	11660001	0.030003		RCC-Chr1	11660001	0.349535
RCC-Chr1	11670001	0.962896		RCC-Chr1	11670001	0.222022		RCC-Chr1	11670001	0.329833
RCC-Chr1	11680001	1.16562		RCC-Chr1	11680001	0.40484		RCC-Chr1	11680001	0.919892
RCC-Chr1	11690001	0.435544		RCC-Chr1	11690001	0.148015		RCC-Chr1	11690001	0.19772
RCC-Chr1	11700001	0.229823		RCC-Chr1	11700001	0.090009		RCC-Chr1	11700001	0.188719
RCC-Chr1	11710001	0.144214		RCC-Chr1	11710001	0.0355036		RCC-Chr1	11710001	0.185519
RCC-Chr1	11720001	0.10351		RCC-Chr1	11720001	0.0750075		RCC-Chr1	11720001	0.116712
RCC-Chr1	11730001	0.030003		RCC-Chr1	11730001	0.0879088		RCC-Chr1	11730001	0.090009
RCC-Chr1	11740001	0.089709		RCC-Chr1	11740001	0.0566057		RCC-Chr1	11740001	0.267627
RCC-Chr1	11750001	0.317132		RCC-Chr1	11750001	0.0541054		RCC-Chr1	11750001	0.233223
RCC-Chr1	11760001	0.030003		RCC-Chr1	11760001	0.0645065		RCC-Chr1	11760001	0.0425043
RCC-Chr1	11770001	30.7588		RCC-Chr1	11770001	10.509		RCC-Chr1	11770001	3.21572
RCC-Chr1	11780001	26.262		RCC-Chr1	11780001	9.26523		RCC-Chr1	11780001	3.09841
RCC-Chr1	11790001	44.9845		RCC-Chr1	11790001	40.8213		RCC-Chr1	11790001	3.83648
RCC-Chr1	11800001	27.259		RCC-Chr1	11800001	11.8909		RCC-Chr1	11800001	4.13391
RCC-Chr1	11810001	543.576		RCC-Chr1	11810001	508.674		RCC-Chr1	11810001	262.536
RCC-Chr1	11820001	10.3723		RCC-Chr1	11820001	2.42364		RCC-Chr1	11820001	1.88059
RCC-Chr1	11830001	2.82738		RCC-Chr1	11830001	1.20762		RCC-Chr1	11830001	0.860586
RCC-Chr1	11840001	1.40904		RCC-Chr1	11840001	0.324932		RCC-Chr1	11840001	0.206421
RCC-Chr1	11850001	0.114611		RCC-Chr1	11850001	0.120012		RCC-Chr1	11850001	0.0118012
RCC-Chr1	11860001	0.251125		RCC-Chr1	11860001	0		RCC-Chr1	11860001	0.0422042
RCC-Chr1	11870001	0.264026		RCC-Chr1	11870001	0.060006		RCC-Chr1	11870001	0.0630063
RCC-Chr1	11880001	0.105011		RCC-Chr1	11880001	0.117612		RCC-Chr1	11880001	0
RCC-Chr1	11890001	1.16012		RCC-Chr1	11890001	0.444044		RCC-Chr1	11890001	0.106511
RCC-Chr1	11900001	9.75378		RCC-Chr1	11900001	3.86219		RCC-Chr1	11900001	1.90009
RCC-Chr1	11910001	10.0605		RCC-Chr1	11910001	4.50945		RCC-Chr1	11910001	0.983398
RCC-Chr1	11920001	50.4059		RCC-Chr1	11920001	28.093		RCC-Chr1	11920001	6.29503
RCC-Chr1	11930001	81.2365		RCC-Chr1	11930001	57.7783		RCC-Chr1	11930001	12.84
RCC-Chr1	11940001	0.178318		RCC-Chr1	11940001	0		RCC-Chr1	11940001	0.0377038
RCC-Chr1	11950001	20.1803		RCC-Chr1	11950001	10.4168		RCC-Chr1	11950001	1.12401
RCC-Chr1	11960001	16.9986		RCC-Chr1	11960001	5.32413		RCC-Chr1	11960001	1.32543
RCC-Chr1	11970001	21.9361		RCC-Chr1	11970001	5.9752		RCC-Chr1	11970001	6.37234
RCC-Chr1	11980001	14.7712		RCC-Chr1	11980001	6.9505		RCC-Chr1	11980001	2.86729
RCC-Chr1	11990001	23.5614		RCC-Chr1	11990001	9.20132		RCC-Chr1	11990001	3.51325
RCC-Chr1	12000001	7.47755		RCC-Chr1	12000001	3.14201		RCC-Chr1	12000001	3.0381
RCC-Chr1	12010001	69.7986		RCC-Chr1	12010001	45.6359		RCC-Chr1	12010001	13.7875
RCC-Chr1	12020001	18.1917		RCC-Chr1	12020001	9.52085		RCC-Chr1	12020001	0.562756
RCC-Chr1	12030001	2.10401		RCC-Chr1	12030001	2.12841		RCC-Chr1	12030001	0.512651
RCC-Chr1	12040001	10.6001		RCC-Chr1	12040001	18.6709		RCC-Chr1	12040001	1.30883
RCC-Chr1	12050001	2.25373		RCC-Chr1	12050001	4.86599		RCC-Chr1	12050001	0.0180018
RCC-Chr1	12060001	2.10921		RCC-Chr1	12060001	6.13361		RCC-Chr1	12060001	0.106811
RCC-Chr1	12070001	1.53365		RCC-Chr1	12070001	3.60656		RCC-Chr1	12070001	0
RCC-Chr1	12080001	1.0174		RCC-Chr1	12080001	1.37814		RCC-Chr1	12080001	0
RCC-Chr1	12090001	0.060006		RCC-Chr1	12090001	0.030003		RCC-Chr1	12090001	0.0090009
RCC-Chr1	12100001	0.090009		RCC-Chr1	12100001	0.173817		RCC-Chr1	12100001	0.0437044
RCC-Chr1	12110001	2.47915		RCC-Chr1	12110001	3.0399		RCC-Chr1	12110001	0.0533053
RCC-Chr1	12120001	0.956396		RCC-Chr1	12120001	1.84398		RCC-Chr1	12120001	0.249625
RCC-Chr1	12130001	0.480048		RCC-Chr1	12130001	0.154015		RCC-Chr1	12130001	0.0720072
RCC-Chr1	12140001	157.78		RCC-Chr1	12140001	191.584		RCC-Chr1	12140001	27.1776
RCC-Chr1	12150001	3.62656		RCC-Chr1	12150001	2.19842		RCC-Chr1	12150001	0.69797
RCC-Chr1	12160001	0.507051		RCC-Chr1	12160001	0.160216		RCC-Chr1	12160001	0.254425
RCC-Chr1	12170001	1.59396		RCC-Chr1	12170001	0.508051		RCC-Chr1	12170001	0.479848
RCC-Chr1	12180001	16.9702		RCC-Chr1	12180001	15.6177		RCC-Chr1	12180001	4.51795
RCC-Chr1	12190001	14.0943		RCC-Chr1	12190001	15.6029		RCC-Chr1	12190001	2.9598
RCC-Chr1	12200001	11.8062		RCC-Chr1	12200001	5.53355		RCC-Chr1	12200001	1.75628
RCC-Chr1	12210001	43.5495		RCC-Chr1	12210001	16.4444		RCC-Chr1	12210001	4.12621
RCC-Chr1	12220001	34.6212		RCC-Chr1	12220001	13.4412		RCC-Chr1	12220001	4.82758
RCC-Chr1	12230001	1.66517		RCC-Chr1	12230001	0.931893		RCC-Chr1	12230001	0.251425
RCC-Chr1	12240001	3.36324		RCC-Chr1	12240001	1.09721		RCC-Chr1	12240001	0.134913
RCC-Chr1	12250001	8.39774		RCC-Chr1	12250001	3.77028		RCC-Chr1	12250001	0.757976
RCC-Chr1	12260001	5.80498		RCC-Chr1	12260001	2.94619		RCC-Chr1	12260001	0.570857
RCC-Chr1	12270001	0.187219		RCC-Chr1	12270001	0.0834083		RCC-Chr1	12270001	0.136414
RCC-Chr1	12280001	5.14561		RCC-Chr1	12280001	2.88189		RCC-Chr1	12280001	0.185819
RCC-Chr1	12290001	33.8761		RCC-Chr1	12290001	18.6913		RCC-Chr1	12290001	2.10571
RCC-Chr1	12300001	16.9902		RCC-Chr1	12300001	10.9646		RCC-Chr1	12300001	1.17942
RCC-Chr1	12310001	48.8213		RCC-Chr1	12310001	22.0496		RCC-Chr1	12310001	8.40674
RCC-Chr1	12320001	41.1735		RCC-Chr1	12320001	34.343		RCC-Chr1	12320001	3.81028
RCC-Chr1	12330001	49.2637		RCC-Chr1	12330001	47.8152		RCC-Chr1	12330001	1.81528
RCC-Chr1	12340001	20.9469		RCC-Chr1	12340001	9.18042		RCC-Chr1	12340001	7.0209
RCC-Chr1	12350001	123.303		RCC-Chr1	12350001	60.7113		RCC-Chr1	12350001	28.0698
RCC-Chr1	12360001	8.11501		RCC-Chr1	12360001	7.81468		RCC-Chr1	12360001	0.816982
RCC-Chr1	12370001	23.4241		RCC-Chr1	12370001	15.6258		RCC-Chr1	12370001	2.11431
RCC-Chr1	12380001	10.8818		RCC-Chr1	12380001	7.49295		RCC-Chr1	12380001	1.82258
RCC-Chr1	12390001	0.0150015		RCC-Chr1	12390001	0		RCC-Chr1	12390001	0.0264026
RCC-Chr1	12400001	0.059806		RCC-Chr1	12400001	0.0150015		RCC-Chr1	12400001	0.0259026
RCC-Chr1	12410001	0.019502		RCC-Chr1	12410001	0.0434043		RCC-Chr1	12410001	0.0626063
RCC-Chr1	12420001	0.070307		RCC-Chr1	12420001	0.222622		RCC-Chr1	12420001	0.0781078
RCC-Chr1	12430001	0.0584058		RCC-Chr1	12430001	0.594559		RCC-Chr1	12430001	0.0427043
RCC-Chr1	12440001	1.9878		RCC-Chr1	12440001	1.63016		RCC-Chr1	12440001	0.49965
RCC-Chr1	12450001	0.689669		RCC-Chr1	12450001	0.820082		RCC-Chr1	12450001	0.175318
RCC-Chr1	12460001	3.78188		RCC-Chr1	12460001	2.40374		RCC-Chr1	12460001	0.465647
RCC-Chr1	12470001	19.7851		RCC-Chr1	12470001	15.309		RCC-Chr1	12470001	3.81138
RCC-Chr1	12480001	21.2853		RCC-Chr1	12480001	32.3169		RCC-Chr1	12480001	1.32913
RCC-Chr1	12490001	11.3298		RCC-Chr1	12490001	17.8621		RCC-Chr1	12490001	0.852485
RCC-Chr1	12500001	26.9233		RCC-Chr1	12500001	37.4585		RCC-Chr1	12500001	1.21362
RCC-Chr1	12510001	0.367437		RCC-Chr1	12510001	0.134413		RCC-Chr1	12510001	0.134513
RCC-Chr1	12520001	0.089809		RCC-Chr1	12520001	0.060006		RCC-Chr1	12520001	0.0180018
RCC-Chr1	12530001	46.9012		RCC-Chr1	12530001	12.8749		RCC-Chr1	12530001	0.967297
RCC-Chr1	12540001	107.758		RCC-Chr1	12540001	30.4183		RCC-Chr1	12540001	1.12011
RCC-Chr1	12550001	75.1864		RCC-Chr1	12550001	72.7272		RCC-Chr1	12550001	4.47595
RCC-Chr1	12560001	25.0793		RCC-Chr1	12560001	19.5766		RCC-Chr1	12560001	2.52325
RCC-Chr1	12570001	0.49805		RCC-Chr1	12570001	0.447745		RCC-Chr1	12570001	0.138614
RCC-Chr1	12580001	0.0953095		RCC-Chr1	12580001	0.139714		RCC-Chr1	12580001	0.00790079
RCC-Chr1	12590001	1.15002		RCC-Chr1	12590001	0.269127		RCC-Chr1	12590001	0
RCC-Chr1	12600001	2.37664		RCC-Chr1	12600001	1.13721		RCC-Chr1	12600001	0.106911
RCC-Chr1	12610001	4.64196		RCC-Chr1	12610001	1.83948		RCC-Chr1	12610001	0.494549
RCC-Chr1	12620001	23.8385		RCC-Chr1	12620001	17.8516		RCC-Chr1	12620001	2.52995
RCC-Chr1	12630001	46.884		RCC-Chr1	12630001	24.0695		RCC-Chr1	12630001	7.63816
RCC-Chr1	12640001	86.8498		RCC-Chr1	12640001	99.3356		RCC-Chr1	12640001	15.1223
RCC-Chr1	12650001	100.834		RCC-Chr1	12650001	64.1365		RCC-Chr1	12650001	18.3405
RCC-Chr1	12660001	59.7741		RCC-Chr1	12660001	36.9477		RCC-Chr1	12660001	5.82178
RCC-Chr1	12670001	34.5762		RCC-Chr1	12670001	16.1017		RCC-Chr1	12670001	4.27223
RCC-Chr1	12680001	20.4569		RCC-Chr1	12680001	15.4607		RCC-Chr1	12680001	4.30843
RCC-Chr1	12690001	2.60546		RCC-Chr1	12690001	0.756776		RCC-Chr1	12690001	0.377438
RCC-Chr1	12700001	0.79918		RCC-Chr1	12700001	0.0860086		RCC-Chr1	12700001	0.115612
RCC-Chr1	12710001	0.781378		RCC-Chr1	12710001	0.0150015		RCC-Chr1	12710001	0.143814
RCC-Chr1	12720001	1.67277		RCC-Chr1	12720001	0.228623		RCC-Chr1	12720001	0.0739074
RCC-Chr1	12730001	28.0358		RCC-Chr1	12730001	10.2084		RCC-Chr1	12730001	7.46205
RCC-Chr1	12740001	43.5598		RCC-Chr1	12740001	18.8914		RCC-Chr1	12740001	6.43844
RCC-Chr1	12750001	4.12331		RCC-Chr1	12750001	0.914991		RCC-Chr1	12750001	0.728873
RCC-Chr1	12760001	22.4347		RCC-Chr1	12760001	8.19802		RCC-Chr1	12760001	1.24192
RCC-Chr1	12770001	6.67827		RCC-Chr1	12770001	2.44304		RCC-Chr1	12770001	0.383138
RCC-Chr1	12780001	89.8272		RCC-Chr1	12780001	45.0443		RCC-Chr1	12780001	12.7036
RCC-Chr1	12790001	24.3014		RCC-Chr1	12790001	8.85489		RCC-Chr1	12790001	4.88679
RCC-Chr1	12800001	71.6641		RCC-Chr1	12800001	37.7129		RCC-Chr1	12800001	6.26363
RCC-Chr1	12810001	99.791		RCC-Chr1	12810001	59.8698		RCC-Chr1	12810001	5.46535
RCC-Chr1	12820001	73.424		RCC-Chr1	12820001	44.4377		RCC-Chr1	12820001	1.67587
RCC-Chr1	12830001	8.79988		RCC-Chr1	12830001	2.29593		RCC-Chr1	12830001	0.185719
RCC-Chr1	12840001	21.1097		RCC-Chr1	12840001	6.67917		RCC-Chr1	12840001	1.93569
RCC-Chr1	12850001	32.8592		RCC-Chr1	12850001	15.8949		RCC-Chr1	12850001	3.56836
RCC-Chr1	12860001	16.9468		RCC-Chr1	12860001	6.05911		RCC-Chr1	12860001	3.43154
RCC-Chr1	12870001	0.807881		RCC-Chr1	12870001	0.354235		RCC-Chr1	12870001	0.0436044
RCC-Chr1	12880001	0.224022		RCC-Chr1	12880001	0.120012		RCC-Chr1	12880001	0.0986099
RCC-Chr1	12890001	0.624562		RCC-Chr1	12890001	0.313731		RCC-Chr1	12890001	0.0090009
RCC-Chr1	12900001	0.125513		RCC-Chr1	12900001	0.175218		RCC-Chr1	12900001	0.0270027
RCC-Chr1	12910001	0.258426		RCC-Chr1	12910001	0		RCC-Chr1	12910001	0.0810081
RCC-Chr1	12920001	7.48625		RCC-Chr1	12920001	3.64476		RCC-Chr1	12920001	0.0270027
RCC-Chr1	12930001	0.163716		RCC-Chr1	12930001	0.0438044		RCC-Chr1	12930001	0.0360036
RCC-Chr1	12940001	1.43904		RCC-Chr1	12940001	0.671167		RCC-Chr1	12940001	0.0375038
RCC-Chr1	12950001	11.9853		RCC-Chr1	12950001	5.17212		RCC-Chr1	12950001	0.274827
RCC-Chr1	12960001	10.3069		RCC-Chr1	12960001	5.31043		RCC-Chr1	12960001	0.324732
RCC-Chr1	12970001	134.924		RCC-Chr1	12970001	216.363		RCC-Chr1	12970001	16.1598
RCC-Chr1	12980001	2.60646		RCC-Chr1	12980001	2.62956		RCC-Chr1	12980001	0.336634
RCC-Chr1	12990001	4.9788		RCC-Chr1	12990001	0.388939		RCC-Chr1	12990001	0.973197
RCC-Chr1	13000001	9.24892		RCC-Chr1	13000001	2.11611		RCC-Chr1	13000001	0.90129
RCC-Chr1	13010001	22.6678		RCC-Chr1	13010001	5.35064		RCC-Chr1	13010001	4.72407
RCC-Chr1	13020001	1.54165		RCC-Chr1	13020001	0.39934		RCC-Chr1	13020001	1.38124
RCC-Chr1	13030001	0.274327		RCC-Chr1	13030001	0.0572057		RCC-Chr1	13030001	0.0586059
RCC-Chr1	13040001	0.389939		RCC-Chr1	13040001	0.030003		RCC-Chr1	13040001	0.0090009
RCC-Chr1	13050001	0.106411		RCC-Chr1	13050001	0.220922		RCC-Chr1	13050001	0.0915092
RCC-Chr1	13060001	0.0339034		RCC-Chr1	13060001	0.00260026		RCC-Chr1	13060001	0.0584058
RCC-Chr1	13070001	0.179818		RCC-Chr1	13070001	0.119312		RCC-Chr1	13070001	0.110111
RCC-Chr1	13080001	0.556956		RCC-Chr1	13080001	0.249925		RCC-Chr1	13080001	0.00850085
RCC-Chr1	13090001	1.87889		RCC-Chr1	13090001	1.07591		RCC-Chr1	13090001	0.217922
RCC-Chr1	13100001	13.6156		RCC-Chr1	13100001	3.55106		RCC-Chr1	13100001	2.43344
RCC-Chr1	13110001	14.0604		RCC-Chr1	13110001	3.35474		RCC-Chr1	13110001	1.31823
RCC-Chr1	13120001	0.267727		RCC-Chr1	13120001	0.030003		RCC-Chr1	13120001	0.0630063
RCC-Chr1	13130001	4.60246		RCC-Chr1	13130001	1.24272		RCC-Chr1	13130001	0.251625
RCC-Chr1	13140001	2.14701		RCC-Chr1	13140001	0.526253		RCC-Chr1	13140001	0.166917
RCC-Chr1	13150001	0.0641064		RCC-Chr1	13150001	0.0728073		RCC-Chr1	13150001	0.0540054
RCC-Chr1	13160001	91.5291		RCC-Chr1	13160001	263.85		RCC-Chr1	13160001	17.7287
RCC-Chr1	13170001	66.7803		RCC-Chr1	13170001	212.942		RCC-Chr1	13170001	12.2419
RCC-Chr1	13180001	12.5918		RCC-Chr1	13180001	33.975		RCC-Chr1	13180001	4.62646
RCC-Chr1	13190001	39.9167		RCC-Chr1	13190001	130.809		RCC-Chr1	13190001	12.9223
RCC-Chr1	13200001	0.0694069		RCC-Chr1	13200001	1.91049		RCC-Chr1	13200001	0.19712
RCC-Chr1	13210001	17.4399		RCC-Chr1	13210001	42.0108		RCC-Chr1	13210001	4.47545
RCC-Chr1	13220001	0.40064		RCC-Chr1	13220001	0.0592059		RCC-Chr1	13220001	0.153015
RCC-Chr1	13230001	0.980798		RCC-Chr1	13230001	0.239024		RCC-Chr1	13230001	0.224922
RCC-Chr1	13240001	0.256826		RCC-Chr1	13240001	0		RCC-Chr1	13240001	0.10241
RCC-Chr1	13250001	0.251925		RCC-Chr1	13250001	0.0150015		RCC-Chr1	13250001	0.152015
RCC-Chr1	13260001	0.989399		RCC-Chr1	13260001	0.220822		RCC-Chr1	13260001	0.49615
RCC-Chr1	13270001	0.551155		RCC-Chr1	13270001	0.0760076		RCC-Chr1	13270001	0.363436
RCC-Chr1	13280001	3.28423		RCC-Chr1	13280001	0.242624		RCC-Chr1	13280001	0.636164
RCC-Chr1	13290001	0.030003		RCC-Chr1	13290001	0		RCC-Chr1	13290001	0.188019
RCC-Chr1	13300001	0.0150015		RCC-Chr1	13300001	0.089609		RCC-Chr1	13300001	0.0360036
RCC-Chr1	13310001	0.169217		RCC-Chr1	13310001	0.430243		RCC-Chr1	13310001	0.0719072
RCC-Chr1	13320001	0.0748075		RCC-Chr1	13320001	0.0228023		RCC-Chr1	13320001	0.0539054
RCC-Chr1	13330001	0.0147015		RCC-Chr1	13330001	0.0450045		RCC-Chr1	13330001	0.0540054
RCC-Chr1	13340001	1.9599		RCC-Chr1	13340001	0.850285		RCC-Chr1	13340001	0.0628063
RCC-Chr1	13350001	0.030003		RCC-Chr1	13350001	0		RCC-Chr1	13350001	0.0360036
RCC-Chr1	13360001	0.333033		RCC-Chr1	13360001	0.0150015		RCC-Chr1	13360001	0.0536054
RCC-Chr1	13370001	1.23642		RCC-Chr1	13370001	0.637264		RCC-Chr1	13370001	0.355136
RCC-Chr1	13380001	18.169		RCC-Chr1	13380001	9.80498		RCC-Chr1	13380001	3.79458
RCC-Chr1	13390001	82.1858		RCC-Chr1	13390001	56.1746		RCC-Chr1	13390001	9.73477
RCC-Chr1	13400001	30.3237		RCC-Chr1	13400001	18.1189		RCC-Chr1	13400001	4.55516
RCC-Chr1	13410001	76.6822		RCC-Chr1	13410001	33.906		RCC-Chr1	13410001	7.35994
RCC-Chr1	13420001	15.8333		RCC-Chr1	13420001	6.62986		RCC-Chr1	13420001	1.63786
RCC-Chr1	13430001	0.0421042		RCC-Chr1	13430001	0.0149015		RCC-Chr1	13430001	0
RCC-Chr1	13440001	2.77478		RCC-Chr1	13440001	0.815982		RCC-Chr1	13440001	0.524852
RCC-Chr1	13450001	0.112011		RCC-Chr1	13450001	0		RCC-Chr1	13450001	0
RCC-Chr1	13460001	0.427043		RCC-Chr1	13460001	0.30363		RCC-Chr1	13460001	0.0924092
RCC-Chr1	13470001	1.24122		RCC-Chr1	13470001	0.525153		RCC-Chr1	13470001	0.10231
RCC-Chr1	13480001	0		RCC-Chr1	13480001	0.059506		RCC-Chr1	13480001	0.0630063
RCC-Chr1	13490001	1.007		RCC-Chr1	13490001	0		RCC-Chr1	13490001	0.221722
RCC-Chr1	13500001	0.312431		RCC-Chr1	13500001	0.135014		RCC-Chr1	13500001	0.0176018
RCC-Chr1	13510001	0.294829		RCC-Chr1	13510001	0.157516		RCC-Chr1	13510001	0.158716
RCC-Chr1	13520001	15.6288		RCC-Chr1	13520001	7.9602		RCC-Chr1	13520001	2.71297
RCC-Chr1	13530001	80.7004		RCC-Chr1	13530001	32.4905		RCC-Chr1	13530001	7.86389
RCC-Chr1	13540001	31.0064		RCC-Chr1	13540001	24.27		RCC-Chr1	13540001	4.22482
RCC-Chr1	13550001	74.3684		RCC-Chr1	13550001	59.492		RCC-Chr1	13550001	17.7894
RCC-Chr1	13560001	21.4206		RCC-Chr1	13560001	14.9178		RCC-Chr1	13560001	3.78998
RCC-Chr1	13570001	14.7926		RCC-Chr1	13570001	1.26533		RCC-Chr1	13570001	0.250325
RCC-Chr1	13580001	11.7627		RCC-Chr1	13580001	0.534153		RCC-Chr1	13580001	0.153015
RCC-Chr1	13590001	12.2653		RCC-Chr1	13590001	0.628863		RCC-Chr1	13590001	0.0270027
RCC-Chr1	13600001	2.69697		RCC-Chr1	13600001	0.191919		RCC-Chr1	13600001	0.125513
RCC-Chr1	13610001	2.9541		RCC-Chr1	13610001	0.268627		RCC-Chr1	13610001	0.141314
RCC-Chr1	13620001	2.45415		RCC-Chr1	13620001	0.381538		RCC-Chr1	13620001	0.385039
RCC-Chr1	13630001	3.40664		RCC-Chr1	13630001	0.460046		RCC-Chr1	13630001	0.323232
RCC-Chr1	13640001	3.40264		RCC-Chr1	13640001	0.624662		RCC-Chr1	13640001	0.320732
RCC-Chr1	13650001	3.9616		RCC-Chr1	13650001	0.916392		RCC-Chr1	13650001	0.123312
RCC-Chr1	13660001	0.640064		RCC-Chr1	13660001	0.221622		RCC-Chr1	13660001	0.137314
RCC-Chr1	13670001	0.344434		RCC-Chr1	13670001	0.164116		RCC-Chr1	13670001	0.107011
RCC-Chr1	13680001	5.26843		RCC-Chr1	13680001	2.44774		RCC-Chr1	13680001	0.365937
RCC-Chr1	13690001	1.93639		RCC-Chr1	13690001	0.569157		RCC-Chr1	13690001	0.536154
RCC-Chr1	13700001	124.346		RCC-Chr1	13700001	51.2844		RCC-Chr1	13700001	4.62136
RCC-Chr1	13710001	38.7694		RCC-Chr1	13710001	13.8903		RCC-Chr1	13710001	6.62976
RCC-Chr1	13720001	37.6073		RCC-Chr1	13720001	22.5877		RCC-Chr1	13720001	3.38284
RCC-Chr1	13730001	10.0698		RCC-Chr1	13730001	10.8363		RCC-Chr1	13730001	2.94389
RCC-Chr1	13740001	3.53145		RCC-Chr1	13740001	2.11361		RCC-Chr1	13740001	0.505451
RCC-Chr1	13750001	1.0433		RCC-Chr1	13750001	0.805681		RCC-Chr1	13750001	0.234023
RCC-Chr1	13760001	1.58306		RCC-Chr1	13760001	0.819982		RCC-Chr1	13760001	0.314131
RCC-Chr1	13770001	7.29843		RCC-Chr1	13770001	4.48835		RCC-Chr1	13770001	0.412641
RCC-Chr1	13780001	25.368		RCC-Chr1	13780001	15.5351		RCC-Chr1	13780001	1.44484
RCC-Chr1	13790001	82.9702		RCC-Chr1	13790001	34.8299		RCC-Chr1	13790001	4.91839
RCC-Chr1	13800001	54.5271		RCC-Chr1	13800001	23.4883		RCC-Chr1	13800001	7.06041
RCC-Chr1	13810001	1.93229		RCC-Chr1	13810001	0.622162		RCC-Chr1	13810001	0.69627
RCC-Chr1	13820001	2.82928		RCC-Chr1	13820001	0.742674		RCC-Chr1	13820001	0.872587
RCC-Chr1	13830001	113.449		RCC-Chr1	13830001	205.201		RCC-Chr1	13830001	28.1774
RCC-Chr1	13840001	195.222		RCC-Chr1	13840001	356.115		RCC-Chr1	13840001	10.5432
RCC-Chr1	13850001	103.598		RCC-Chr1	13850001	120.51		RCC-Chr1	13850001	21.0051
RCC-Chr1	13860001	12.0384		RCC-Chr1	13860001	7.991		RCC-Chr1	13860001	1.74567
RCC-Chr1	13870001	2.9925		RCC-Chr1	13870001	1.44034		RCC-Chr1	13870001	0.442344
RCC-Chr1	13880001	1.66387		RCC-Chr1	13880001	0.60416		RCC-Chr1	13880001	0.475648
RCC-Chr1	13890001	3.63026		RCC-Chr1	13890001	1.63316		RCC-Chr1	13890001	0.836884
RCC-Chr1	13900001	36.1065		RCC-Chr1	13900001	16.1739		RCC-Chr1	13900001	4.85749
RCC-Chr1	13910001	43.3413		RCC-Chr1	13910001	48.2742		RCC-Chr1	13910001	3.64486
RCC-Chr1	13920001	197.222		RCC-Chr1	13920001	231.136		RCC-Chr1	13920001	24.5502
RCC-Chr1	13930001	0.90219		RCC-Chr1	13930001	1.26333		RCC-Chr1	13930001	0.269127
RCC-Chr1	13940001	8.9635		RCC-Chr1	13940001	3.66577		RCC-Chr1	13940001	0.486249
RCC-Chr1	13950001	20.1288		RCC-Chr1	13950001	6.93279		RCC-Chr1	13950001	1.81138
RCC-Chr1	13960001	17.8572		RCC-Chr1	13960001	8.91189		RCC-Chr1	13960001	2.54755
RCC-Chr1	13970001	69.8248		RCC-Chr1	13970001	29.2036		RCC-Chr1	13970001	11.1388
RCC-Chr1	13980001	6.33133		RCC-Chr1	13980001	3.15482		RCC-Chr1	13980001	1.47845
RCC-Chr1	13990001	27.9172		RCC-Chr1	13990001	14.2491		RCC-Chr1	13990001	3.76248
RCC-Chr1	14000001	117.844		RCC-Chr1	14000001	62.2262		RCC-Chr1	14000001	15.9447
RCC-Chr1	14010001	0.0584058		RCC-Chr1	14010001	0.0783078		RCC-Chr1	14010001	0.0164016
RCC-Chr1	14020001	12.4721		RCC-Chr1	14020001	6.53895		RCC-Chr1	14020001	0.436144
RCC-Chr1	14030001	22.9035		RCC-Chr1	14030001	9.9651		RCC-Chr1	14030001	0.313231
RCC-Chr1	14040001	45.0821		RCC-Chr1	14040001	29.0574		RCC-Chr1	14040001	0.693469
RCC-Chr1	14050001	57.4215		RCC-Chr1	14050001	32.576		RCC-Chr1	14050001	4.0273
RCC-Chr1	14060001	37.2884		RCC-Chr1	14060001	39.6193		RCC-Chr1	14060001	5.57406
RCC-Chr1	14070001	1.59656		RCC-Chr1	14070001	1.54655		RCC-Chr1	14070001	0.0460046
RCC-Chr1	14080001	0.632663		RCC-Chr1	14080001	0.737874		RCC-Chr1	14080001	0.00240024
RCC-Chr1	14090001	17.2465		RCC-Chr1	14090001	38.7662		RCC-Chr1	14090001	2.83688
RCC-Chr1	14100001	20.0421		RCC-Chr1	14100001	28.53		RCC-Chr1	14100001	5.56536
RCC-Chr1	14110001	5.50575		RCC-Chr1	14110001	2.33113		RCC-Chr1	14110001	0.345335
RCC-Chr1	14120001	3.50585		RCC-Chr1	14120001	1.20672		RCC-Chr1	14120001	0.183618
RCC-Chr1	14130001	8.54775		RCC-Chr1	14130001	3.18112		RCC-Chr1	14130001	0.70207
RCC-Chr1	14140001	34.7815		RCC-Chr1	14140001	20.6856		RCC-Chr1	14140001	7.16002
RCC-Chr1	14150001	0.372937		RCC-Chr1	14150001	0.030003		RCC-Chr1	14150001	0.0356036
RCC-Chr1	14160001	0.132513		RCC-Chr1	14160001	0.173417		RCC-Chr1	14160001	0.0717072
RCC-Chr1	14170001	0.0726073		RCC-Chr1	14170001	0.181918		RCC-Chr1	14170001	0.0163016
RCC-Chr1	14180001	0.030003		RCC-Chr1	14180001	0.060006		RCC-Chr1	14180001	0
RCC-Chr1	14190001	0.390239		RCC-Chr1	14190001	0		RCC-Chr1	14190001	0.0975098
RCC-Chr1	14200001	0.0712071		RCC-Chr1	14200001	0.105011		RCC-Chr1	14200001	0.0973097
RCC-Chr1	14210001	1.55456		RCC-Chr1	14210001	1.69857		RCC-Chr1	14210001	0.350435
RCC-Chr1	14220001	0.030003		RCC-Chr1	14220001	0		RCC-Chr1	14220001	0
RCC-Chr1	14230001	0.0260026		RCC-Chr1	14230001	0		RCC-Chr1	14230001	0.0268027
RCC-Chr1	14240001	0.469447		RCC-Chr1	14240001	0.150015		RCC-Chr1	14240001	0.0356036
RCC-Chr1	14250001	0.925593		RCC-Chr1	14250001	0.285429		RCC-Chr1	14250001	0.125613
RCC-Chr1	14260001	0.030003		RCC-Chr1	14260001	0		RCC-Chr1	14260001	0
RCC-Chr1	14270001	0		RCC-Chr1	14270001	0		RCC-Chr1	14270001	0.0261026
RCC-Chr1	14280001	2.43634		RCC-Chr1	14280001	0.914691		RCC-Chr1	14280001	0.383738
RCC-Chr1	14290001	2.43034		RCC-Chr1	14290001	1.79178		RCC-Chr1	14290001	0.659666
RCC-Chr1	14300001	0.255526		RCC-Chr1	14300001	0.105111		RCC-Chr1	14300001	0.0169017
RCC-Chr1	14310001	1.23702		RCC-Chr1	14310001	0.311031		RCC-Chr1	14310001	0.10081
RCC-Chr1	14320001	80.9625		RCC-Chr1	14320001	53.114		RCC-Chr1	14320001	17.4909
RCC-Chr1	14330001	83.154		RCC-Chr1	14330001	60.9031		RCC-Chr1	14330001	6.16072
RCC-Chr1	14340001	777.045		RCC-Chr1	14340001	622.512		RCC-Chr1	14340001	29.5373
RCC-Chr1	14350001	149.767		RCC-Chr1	14350001	69.9799		RCC-Chr1	14350001	31.2421
RCC-Chr1	14360001	1.37164		RCC-Chr1	14360001	0.580058		RCC-Chr1	14360001	0.060406
RCC-Chr1	14370001	6.10271		RCC-Chr1	14370001	3.86939		RCC-Chr1	14370001	0.109611
RCC-Chr1	14380001	0.357936		RCC-Chr1	14380001	0.029703		RCC-Chr1	14380001	0.0180018
RCC-Chr1	14390001	0.0749075		RCC-Chr1	14390001	0.0148015		RCC-Chr1	14390001	0.0947095
RCC-Chr1	14400001	0.224922		RCC-Chr1	14400001	0.060006		RCC-Chr1	14400001	0.0180018
RCC-Chr1	14410001	0.229823		RCC-Chr1	14410001	0.0290029		RCC-Chr1	14410001	0.0176018
RCC-Chr1	14420001	9.94219		RCC-Chr1	14420001	4.9769		RCC-Chr1	14420001	0.478548
RCC-Chr1	14430001	0		RCC-Chr1	14430001	0.0749075		RCC-Chr1	14430001	0.0180018
RCC-Chr1	14440001	0.621962		RCC-Chr1	14440001	0.175618		RCC-Chr1	14440001	0.215222
RCC-Chr1	14450001	0.150015		RCC-Chr1	14450001	0		RCC-Chr1	14450001	0.0607061
RCC-Chr1	14460001	16.3475		RCC-Chr1	14460001	5.87529		RCC-Chr1	14460001	1.39724
RCC-Chr1	14470001	0.616362		RCC-Chr1	14470001	0.157516		RCC-Chr1	14470001	0.121312
RCC-Chr1	14480001	0.538654		RCC-Chr1	14480001	0.260126		RCC-Chr1	14480001	0.059506
RCC-Chr1	14490001	0.0734073		RCC-Chr1	14490001	0		RCC-Chr1	14490001	0.0170017
RCC-Chr1	14500001	0.232823		RCC-Chr1	14500001	0.221822		RCC-Chr1	14500001	0.117512
RCC-Chr1	14510001	0.20342		RCC-Chr1	14510001	0.189419		RCC-Chr1	14510001	0.0791079
RCC-Chr1	14520001	1.006		RCC-Chr1	14520001	0.0746075		RCC-Chr1	14520001	0.0528053
RCC-Chr1	14530001	1.025		RCC-Chr1	14530001	0.0886089		RCC-Chr1	14530001	0.135714
RCC-Chr1	14540001	0.673867		RCC-Chr1	14540001	0.162916		RCC-Chr1	14540001	0.149715
RCC-Chr1	14550001	1.0449		RCC-Chr1	14550001	0.321532		RCC-Chr1	14550001	0.116712
RCC-Chr1	14560001	1.15362		RCC-Chr1	14560001	0.661366		RCC-Chr1	14560001	0.178718
RCC-Chr1	14570001	130.496		RCC-Chr1	14570001	62.5586		RCC-Chr1	14570001	15.8014
RCC-Chr1	14580001	185.944		RCC-Chr1	14580001	106.397		RCC-Chr1	14580001	11.4372
RCC-Chr1	14590001	18.9856		RCC-Chr1	14590001	19.4707		RCC-Chr1	14590001	2.71517
RCC-Chr1	14600001	17.5647		RCC-Chr1	14600001	6.73987		RCC-Chr1	14600001	1.40134
RCC-Chr1	14610001	5.83268		RCC-Chr1	14610001	2.50775		RCC-Chr1	14610001	1.23852
RCC-Chr1	14620001	9.67937		RCC-Chr1	14620001	7.07621		RCC-Chr1	14620001	1.13031
RCC-Chr1	14630001	61.6754		RCC-Chr1	14630001	47.5769		RCC-Chr1	14630001	9.66197
RCC-Chr1	14640001	6.15932		RCC-Chr1	14640001	4.0405		RCC-Chr1	14640001	0.966097
RCC-Chr1	14650001	9.73817		RCC-Chr1	14650001	8.38064		RCC-Chr1	14650001	0.618362
RCC-Chr1	14660001	68.3646		RCC-Chr1	14660001	46.0593		RCC-Chr1	14660001	5.44544
RCC-Chr1	14670001	81.8422		RCC-Chr1	14670001	40.4485		RCC-Chr1	14670001	19.7622
RCC-Chr1	14680001	58.0895		RCC-Chr1	14680001	22.9599		RCC-Chr1	14680001	6.34953
RCC-Chr1	14690001	76.7507		RCC-Chr1	14690001	45.0164		RCC-Chr1	14690001	14.9567
RCC-Chr1	14700001	10.0826		RCC-Chr1	14700001	3.80068		RCC-Chr1	14700001	0.274727
RCC-Chr1	14710001	1.12371		RCC-Chr1	14710001	0.809481		RCC-Chr1	14710001	0.0720072
RCC-Chr1	14720001	0.133513		RCC-Chr1	14720001	0.060006		RCC-Chr1	14720001	0.0537054
RCC-Chr1	14730001	20.9291		RCC-Chr1	14730001	8.9763		RCC-Chr1	14730001	1.20062
RCC-Chr1	14740001	23.8503		RCC-Chr1	14740001	9.9822		RCC-Chr1	14740001	2.89879
RCC-Chr1	14750001	66.516		RCC-Chr1	14750001	29.4142		RCC-Chr1	14750001	7.85179
RCC-Chr1	14760001	9.82168		RCC-Chr1	14760001	4.66677		RCC-Chr1	14760001	1.58576
RCC-Chr1	14770001	0.792379		RCC-Chr1	14770001	0.733173		RCC-Chr1	14770001	0.161016
RCC-Chr1	14780001	0.916492		RCC-Chr1	14780001	0.552455		RCC-Chr1	14780001	0.306931
RCC-Chr1	14790001	10.4248		RCC-Chr1	14790001	9.22262		RCC-Chr1	14790001	1.46425
RCC-Chr1	14800001	8.38944		RCC-Chr1	14800001	7.07321		RCC-Chr1	14800001	0.366537
RCC-Chr1	14810001	1.18752		RCC-Chr1	14810001	1.10421		RCC-Chr1	14810001	0.231023
RCC-Chr1	14820001	0.928993		RCC-Chr1	14820001	1.43354		RCC-Chr1	14820001	0.0427043
RCC-Chr1	14830001	4.964		RCC-Chr1	14830001	4.91119		RCC-Chr1	14830001	0.110611
RCC-Chr1	14840001	1.17412		RCC-Chr1	14840001	0.989699		RCC-Chr1	14840001	0.122812
RCC-Chr1	14850001	2.21862		RCC-Chr1	14850001	2.11311		RCC-Chr1	14850001	0.030403
RCC-Chr1	14860001	0.633263		RCC-Chr1	14860001	0.269027		RCC-Chr1	14860001	0.0325033
RCC-Chr1	14870001	0.249425		RCC-Chr1	14870001	0.141614		RCC-Chr1	14870001	0.0270027
RCC-Chr1	14880001	0.79758		RCC-Chr1	14880001	0.646465		RCC-Chr1	14880001	0.0468047
RCC-Chr1	14890001	1.71997		RCC-Chr1	14890001	1.20952		RCC-Chr1	14890001	0.089709
RCC-Chr1	14900001	0.960596		RCC-Chr1	14900001	0.384538		RCC-Chr1	14900001	0.249125
RCC-Chr1	14910001	0.0731073		RCC-Chr1	14910001	0.0183018		RCC-Chr1	14910001	0.0433043
RCC-Chr1	14920001	0.421242		RCC-Chr1	14920001	0.0450045		RCC-Chr1	14920001	0.0090009
RCC-Chr1	14930001	0.108011		RCC-Chr1	14930001	0.0730073		RCC-Chr1	14930001	0.0339034
RCC-Chr1	14940001	0.344434		RCC-Chr1	14940001	0.10361		RCC-Chr1	14940001	0.0533053
RCC-Chr1	14950001	0		RCC-Chr1	14950001	0.089709		RCC-Chr1	14950001	0.231423
RCC-Chr1	14960001	1.42284		RCC-Chr1	14960001	0.60286		RCC-Chr1	14960001	0.116112
RCC-Chr1	14970001	0.935794		RCC-Chr1	14970001	0.581258		RCC-Chr1	14970001	0.00830083
RCC-Chr1	14980001	0.247625		RCC-Chr1	14980001	0.164516		RCC-Chr1	14980001	0.107111
RCC-Chr1	14990001	0.505551		RCC-Chr1	14990001	0.249825		RCC-Chr1	14990001	0.313031
RCC-Chr1	15000001	0.29713		RCC-Chr1	15000001	0.308431		RCC-Chr1	15000001	0.207221
RCC-Chr1	15010001	0.521552		RCC-Chr1	15010001	0.120012		RCC-Chr1	15010001	0.140914
RCC-Chr1	15020001	0.192319		RCC-Chr1	15020001	0.191719		RCC-Chr1	15020001	0.306231
RCC-Chr1	15030001	0.165017		RCC-Chr1	15030001	0		RCC-Chr1	15030001	0
RCC-Chr1	15040001	5.0332		RCC-Chr1	15040001	0.870987		RCC-Chr1	15040001	0.257026
RCC-Chr1	15050001	11.8475		RCC-Chr1	15050001	2.20742		RCC-Chr1	15050001	0.975898
RCC-Chr1	15060001	8.60386		RCC-Chr1	15060001	2.19372		RCC-Chr1	15060001	1.0307
RCC-Chr1	15070001	4.06921		RCC-Chr1	15070001	1.91599		RCC-Chr1	15070001	0.450245
RCC-Chr1	15080001	8.79728		RCC-Chr1	15080001	2.70397		RCC-Chr1	15080001	0.647865
RCC-Chr1	15090001	23.8438		RCC-Chr1	15090001	9.9917		RCC-Chr1	15090001	0.956996
RCC-Chr1	15100001	1.63466		RCC-Chr1	15100001	0.537554		RCC-Chr1	15100001	0.0533053
RCC-Chr1	15110001	4.53285		RCC-Chr1	15110001	2.0193		RCC-Chr1	15110001	1.15502
RCC-Chr1	15120001	7.41184		RCC-Chr1	15120001	5.23872		RCC-Chr1	15120001	0.142914
RCC-Chr1	15130001	4.41744		RCC-Chr1	15130001	3.10941		RCC-Chr1	15130001	0.29543
RCC-Chr1	15140001	44.2449		RCC-Chr1	15140001	20.984		RCC-Chr1	15140001	1.15482
RCC-Chr1	15150001	58.3101		RCC-Chr1	15150001	24.6519		RCC-Chr1	15150001	2.71297
RCC-Chr1	15160001	177.776		RCC-Chr1	15160001	74.5517		RCC-Chr1	15160001	9.12231
RCC-Chr1	15170001	62.5998		RCC-Chr1	15170001	39.2371		RCC-Chr1	15170001	7.22862
RCC-Chr1	15180001	2.0004		RCC-Chr1	15180001	0.782378		RCC-Chr1	15180001	0.0890089
RCC-Chr1	15190001	0.507451		RCC-Chr1	15190001	1.14341		RCC-Chr1	15190001	0.151915
RCC-Chr1	15200001	4.0009		RCC-Chr1	15200001	1.05601		RCC-Chr1	15200001	0.375538
RCC-Chr1	15210001	0.19502		RCC-Chr1	15210001	0.0293029		RCC-Chr1	15210001	0.149015
RCC-Chr1	15220001	0.10051		RCC-Chr1	15220001	0.059706		RCC-Chr1	15220001	0.0877088
RCC-Chr1	15230001	0.39894		RCC-Chr1	15230001	1.41344		RCC-Chr1	15230001	0.0359036
RCC-Chr1	15240001	0.238624		RCC-Chr1	15240001	0.148815		RCC-Chr1	15240001	0.134213
RCC-Chr1	15250001	0.364936		RCC-Chr1	15250001	0.0749075		RCC-Chr1	15250001	0.313531
RCC-Chr1	15260001	0.727273		RCC-Chr1	15260001	1.55696		RCC-Chr1	15260001	0.218122
RCC-Chr1	15270001	6.50155		RCC-Chr1	15270001	3.32283		RCC-Chr1	15270001	0.554755
RCC-Chr1	15280001	0.135014		RCC-Chr1	15280001	0.119212		RCC-Chr1	15280001	0.0979098
RCC-Chr1	15290001	0.212321		RCC-Chr1	15290001	0.0981098		RCC-Chr1	15290001	0.153015
RCC-Chr1	15300001	0.288629		RCC-Chr1	15300001	0.0189019		RCC-Chr1	15300001	0.205521
RCC-Chr1	15310001	0.030003		RCC-Chr1	15310001	0.194919		RCC-Chr1	15310001	0.348535
RCC-Chr1	15320001	0.284728		RCC-Chr1	15320001	0.119112		RCC-Chr1	15320001	0.208921
RCC-Chr1	15330001	0.177418		RCC-Chr1	15330001	0.141814		RCC-Chr1	15330001	0.0266027
RCC-Chr1	15340001	0.10061		RCC-Chr1	15340001	0.029603		RCC-Chr1	15340001	0.0540054
RCC-Chr1	15350001	0.163316		RCC-Chr1	15350001	0.090009		RCC-Chr1	15350001	0.107811
RCC-Chr1	15360001	0.253225		RCC-Chr1	15360001	0.030003		RCC-Chr1	15360001	0.0539054
RCC-Chr1	15370001	0.630263		RCC-Chr1	15370001	0.119212		RCC-Chr1	15370001	0.0809081
RCC-Chr1	15380001	1.46885		RCC-Chr1	15380001	1.0076		RCC-Chr1	15380001	0.519552
RCC-Chr1	15390001	0.490549		RCC-Chr1	15390001	0.29643		RCC-Chr1	15390001	0.116812
RCC-Chr1	15400001	0.49955		RCC-Chr1	15400001	0.433443		RCC-Chr1	15400001	0.267827
RCC-Chr1	15410001	1.44284		RCC-Chr1	15410001	0.655566		RCC-Chr1	15410001	0.358336
RCC-Chr1	15420001	1.20852		RCC-Chr1	15420001	0.591159		RCC-Chr1	15420001	0.550255
RCC-Chr1	15430001	1.63836		RCC-Chr1	15430001	0.987099		RCC-Chr1	15430001	0.382038
RCC-Chr1	15440001	6.12101		RCC-Chr1	15440001	3.83148		RCC-Chr1	15440001	0.443344
RCC-Chr1	15450001	30.5093		RCC-Chr1	15450001	13.4516		RCC-Chr1	15450001	0.684168
RCC-Chr1	15460001	0.344934		RCC-Chr1	15460001	0.270527		RCC-Chr1	15460001	0.0713071
RCC-Chr1	15470001	362.607		RCC-Chr1	15470001	366.849		RCC-Chr1	15470001	14.3449
RCC-Chr1	15480001	0.284028		RCC-Chr1	15480001	0.310331		RCC-Chr1	15480001	0.172017
RCC-Chr1	15490001	0.0590059		RCC-Chr1	15490001	0.406441		RCC-Chr1	15490001	0.219422
RCC-Chr1	15500001	0.0750075		RCC-Chr1	15500001	0.120012		RCC-Chr1	15500001	0.0708071
RCC-Chr1	15510001	0.313231		RCC-Chr1	15510001	0.327433		RCC-Chr1	15510001	0.0252025
RCC-Chr1	15520001	0.170317		RCC-Chr1	15520001	0.029803		RCC-Chr1	15520001	0.163616
RCC-Chr1	15530001	0.386739		RCC-Chr1	15530001	0.364036		RCC-Chr1	15530001	0.208521
RCC-Chr1	15540001	0.147015		RCC-Chr1	15540001	0.29803		RCC-Chr1	15540001	0.0443044
RCC-Chr1	15550001	0		RCC-Chr1	15550001	0.206421		RCC-Chr1	15550001	0.0680068
RCC-Chr1	15560001	0.114611		RCC-Chr1	15560001	0.146415		RCC-Chr1	15560001	0.0449045
RCC-Chr1	15570001	0.49555		RCC-Chr1	15570001	0.269627		RCC-Chr1	15570001	0.184618
RCC-Chr1	15580001	0.79618		RCC-Chr1	15580001	0.554555		RCC-Chr1	15580001	0.220122
RCC-Chr1	15590001	0.594659		RCC-Chr1	15590001	0.10261		RCC-Chr1	15590001	0.0883088
RCC-Chr1	15600001	0.368137		RCC-Chr1	15600001	0.589159		RCC-Chr1	15600001	0.112611
RCC-Chr1	15610001	1.84788		RCC-Chr1	15610001	0.891189		RCC-Chr1	15610001	0.327633
RCC-Chr1	15620001	0.539354		RCC-Chr1	15620001	0.131613		RCC-Chr1	15620001	0.284928
RCC-Chr1	15630001	43.5895		RCC-Chr1	15630001	3.40714		RCC-Chr1	15630001	0.805881
RCC-Chr1	15640001	19.6134		RCC-Chr1	15640001	10.293		RCC-Chr1	15640001	0.981198
RCC-Chr1	15650001	0.79868		RCC-Chr1	15650001	0.29713		RCC-Chr1	15650001	0.137014
RCC-Chr1	15660001	282.253		RCC-Chr1	15660001	91.8731		RCC-Chr1	15660001	2.70437
RCC-Chr1	15670001	318.412		RCC-Chr1	15670001	94.6653		RCC-Chr1	15670001	7.38624
RCC-Chr1	15680001	198.13		RCC-Chr1	15680001	64.4524		RCC-Chr1	15680001	14.5404
RCC-Chr1	15690001	12.8761		RCC-Chr1	15690001	12.2824		RCC-Chr1	15690001	1.36494
RCC-Chr1	15700001	1.83748		RCC-Chr1	15700001	1.60306		RCC-Chr1	15700001	0.212521
RCC-Chr1	15710001	23.1026		RCC-Chr1	15710001	11.9393		RCC-Chr1	15710001	4.88409
RCC-Chr1	15720001	29.5679		RCC-Chr1	15720001	14.5681		RCC-Chr1	15720001	4.37174
RCC-Chr1	15730001	3.972		RCC-Chr1	15730001	1.89599		RCC-Chr1	15730001	0.50295
RCC-Chr1	15740001	0.488449		RCC-Chr1	15740001	0.417542		RCC-Chr1	15740001	0.0976098
RCC-Chr1	15750001	0.253225		RCC-Chr1	15750001	0.163416		RCC-Chr1	15750001	0.229923
RCC-Chr1	15760001	14.9536		RCC-Chr1	15760001	1.38474		RCC-Chr1	15760001	0.558556
RCC-Chr1	15770001	0.317332		RCC-Chr1	15770001	0.294529		RCC-Chr1	15770001	0.256126
RCC-Chr1	15780001	0.371937		RCC-Chr1	15780001	0.130913		RCC-Chr1	15780001	0.0269027
RCC-Chr1	15790001	0.523852		RCC-Chr1	15790001	0.0430043		RCC-Chr1	15790001	0.0448045
RCC-Chr1	15800001	1.09071		RCC-Chr1	15800001	0.313731		RCC-Chr1	15800001	0.262126
RCC-Chr1	15810001	3.69557		RCC-Chr1	15810001	0.859186		RCC-Chr1	15810001	0.292829
RCC-Chr1	15820001	0.468447		RCC-Chr1	15820001	0.089909		RCC-Chr1	15820001	0.0832083
RCC-Chr1	15830001	0.219522		RCC-Chr1	15830001	0.112811		RCC-Chr1	15830001	0.0179018
RCC-Chr1	15840001	0.778978		RCC-Chr1	15840001	0.241024		RCC-Chr1	15840001	0.186819
RCC-Chr1	15850001	0.133513		RCC-Chr1	15850001	0.178618		RCC-Chr1	15850001	0.0257026
RCC-Chr1	15860001	55.7269		RCC-Chr1	15860001	23.3028		RCC-Chr1	15860001	8.39604
RCC-Chr1	15870001	157.759		RCC-Chr1	15870001	73.5521		RCC-Chr1	15870001	7.68397
RCC-Chr1	15880001	29.1125		RCC-Chr1	15880001	15.9073		RCC-Chr1	15880001	1.88509
RCC-Chr1	15890001	8.72677		RCC-Chr1	15890001	7.67617		RCC-Chr1	15890001	2.40924
RCC-Chr1	15900001	0.359936		RCC-Chr1	15900001	0.105011		RCC-Chr1	15900001	0.0618062
RCC-Chr1	15910001	1.52595		RCC-Chr1	15910001	0.0636064		RCC-Chr1	15910001	0.0715072
RCC-Chr1	15920001	5.0357		RCC-Chr1	15920001	0.647465		RCC-Chr1	15920001	0.230523
RCC-Chr1	15930001	50.2529		RCC-Chr1	15930001	39.6151		RCC-Chr1	15930001	8.93619
RCC-Chr1	15940001	72.2342		RCC-Chr1	15940001	68.3394		RCC-Chr1	15940001	5.13231
RCC-Chr1	15950001	78.3139		RCC-Chr1	15950001	72.0715		RCC-Chr1	15950001	1.55926
RCC-Chr1	15960001	11.3641		RCC-Chr1	15960001	9.26113		RCC-Chr1	15960001	0.411741
RCC-Chr1	15970001	2.12721		RCC-Chr1	15970001	1.93449		RCC-Chr1	15970001	0.131713
RCC-Chr1	15980001	0.413941		RCC-Chr1	15980001	0.0584058		RCC-Chr1	15980001	0.00860086
RCC-Chr1	15990001	0.19502		RCC-Chr1	15990001	0.030003		RCC-Chr1	15990001	0.0360036
RCC-Chr1	16000001	4.80758		RCC-Chr1	16000001	3.47025		RCC-Chr1	16000001	0.20432
RCC-Chr1	16010001	2.0361		RCC-Chr1	16010001	1.06091		RCC-Chr1	16010001	0.128213
RCC-Chr1	16020001	21.9297		RCC-Chr1	16020001	8.9886		RCC-Chr1	16020001	0.564356
RCC-Chr1	16030001	22.19		RCC-Chr1	16030001	11.1442		RCC-Chr1	16030001	2.29833
RCC-Chr1	16040001	4.9977		RCC-Chr1	16040001	1.90739		RCC-Chr1	16040001	0.234323
RCC-Chr1	16050001	9.62176		RCC-Chr1	16050001	2.79698		RCC-Chr1	16050001	0.485249
RCC-Chr1	16060001	8.41914		RCC-Chr1	16060001	2.29653		RCC-Chr1	16060001	0.984898
RCC-Chr1	16070001	26.2366		RCC-Chr1	16070001	15.9792		RCC-Chr1	16070001	1.91809
RCC-Chr1	16080001	90.9226		RCC-Chr1	16080001	45.6476		RCC-Chr1	16080001	7.63456
RCC-Chr1	16090001	22.1196		RCC-Chr1	16090001	11.5946		RCC-Chr1	16090001	7.35974
RCC-Chr1	16100001	0.567357		RCC-Chr1	16100001	1.30663		RCC-Chr1	16100001	0.505251
RCC-Chr1	16110001	20.9861		RCC-Chr1	16110001	16.5407		RCC-Chr1	16110001	8.31933
RCC-Chr1	16120001	269.224		RCC-Chr1	16120001	219.735		RCC-Chr1	16120001	25.3053
RCC-Chr1	16130001	120.807		RCC-Chr1	16130001	117.754		RCC-Chr1	16130001	3.21842
RCC-Chr1	16140001	94.5512		RCC-Chr1	16140001	106.528		RCC-Chr1	16140001	1.20262
RCC-Chr1	16150001	28.111		RCC-Chr1	16150001	13.3685		RCC-Chr1	16150001	5.14021
RCC-Chr1	16160001	25.4609		RCC-Chr1	16160001	22.6361		RCC-Chr1	16160001	4.78798
RCC-Chr1	16170001	27.4878		RCC-Chr1	16170001	16.8879		RCC-Chr1	16170001	2.9977
RCC-Chr1	16180001	27.6449		RCC-Chr1	16180001	11.4984		RCC-Chr1	16180001	2.87489
RCC-Chr1	16190001	4.65347		RCC-Chr1	16190001	2.70707		RCC-Chr1	16190001	1.11541
RCC-Chr1	16200001	0.0848085		RCC-Chr1	16200001	0.0149015		RCC-Chr1	16200001	0.0766077
RCC-Chr1	16210001	18.7308		RCC-Chr1	16210001	17.2036		RCC-Chr1	16210001	5.24142
RCC-Chr1	16220001	36.2612		RCC-Chr1	16220001	36.9038		RCC-Chr1	16220001	5.22872
RCC-Chr1	16230001	42.94		RCC-Chr1	16230001	114.759		RCC-Chr1	16230001	12.5313
RCC-Chr1	16240001	23.8563		RCC-Chr1	16240001	15.249		RCC-Chr1	16240001	2.61686
RCC-Chr1	16250001	2.0298		RCC-Chr1	16250001	1.72387		RCC-Chr1	16250001	0.393539
RCC-Chr1	16260001	0.238124		RCC-Chr1	16260001	0.118412		RCC-Chr1	16260001	0.0793079
RCC-Chr1	16270001	19.9148		RCC-Chr1	16270001	7.12731		RCC-Chr1	16270001	1.86559
RCC-Chr1	16280001	22.5786		RCC-Chr1	16280001	11.4474		RCC-Chr1	16280001	3.52455
RCC-Chr1	16290001	43.1739		RCC-Chr1	16290001	20.8235		RCC-Chr1	16290001	4.57176
RCC-Chr1	16300001	1.57786		RCC-Chr1	16300001	1.0404		RCC-Chr1	16300001	0.570757
RCC-Chr1	16310001	26.7993		RCC-Chr1	16310001	15.2831		RCC-Chr1	16310001	5.10121
RCC-Chr1	16320001	54.1534		RCC-Chr1	16320001	39.0219		RCC-Chr1	16320001	6.35304
RCC-Chr1	16330001	51.4713		RCC-Chr1	16330001	39.5353		RCC-Chr1	16330001	3.77208
RCC-Chr1	16340001	0.693069		RCC-Chr1	16340001	0.332933		RCC-Chr1	16340001	0.475448
RCC-Chr1	16350001	92.7833		RCC-Chr1	16350001	43.5044		RCC-Chr1	16350001	10.7079
RCC-Chr1	16360001	18.7796		RCC-Chr1	16360001	8.68377		RCC-Chr1	16360001	6.29203
RCC-Chr1	16370001	13.8202		RCC-Chr1	16370001	8.07041		RCC-Chr1	16370001	0.659866
RCC-Chr1	16380001	0.834683		RCC-Chr1	16380001	0.415642		RCC-Chr1	16380001	0.20242
RCC-Chr1	16390001	1.0241		RCC-Chr1	16390001	0.637564		RCC-Chr1	16390001	0.0627063
RCC-Chr1	16400001	0.387439		RCC-Chr1	16400001	0.253625		RCC-Chr1	16400001	0.00890089
RCC-Chr1	16410001	0.622062		RCC-Chr1	16410001	0.564656		RCC-Chr1	16410001	0.462746
RCC-Chr1	16420001	0.354135		RCC-Chr1	16420001	0.706271		RCC-Chr1	16420001	0.285929
RCC-Chr1	16430001	1.39964		RCC-Chr1	16430001	1.24732		RCC-Chr1	16430001	0.506051
RCC-Chr1	16440001	34.5857		RCC-Chr1	16440001	15.7292		RCC-Chr1	16440001	3.9741
RCC-Chr1	16450001	5.66077		RCC-Chr1	16450001	0.847085		RCC-Chr1	16450001	0.279128
RCC-Chr1	16460001	1.18042		RCC-Chr1	16460001	0.251625		RCC-Chr1	16460001	0.383538
RCC-Chr1	16470001	7.87109		RCC-Chr1	16470001	8.19122		RCC-Chr1	16470001	0.607861
RCC-Chr1	16480001	11.3052		RCC-Chr1	16480001	7.05371		RCC-Chr1	16480001	0.840484
RCC-Chr1	16490001	26.3189		RCC-Chr1	16490001	21.8778		RCC-Chr1	16490001	5.0382
RCC-Chr1	16500001	1.19882		RCC-Chr1	16500001	0.219422		RCC-Chr1	16500001	0.121012
RCC-Chr1	16510001	18.7912		RCC-Chr1	16510001	10.5966		RCC-Chr1	16510001	3.56906
RCC-Chr1	16520001	3.25103		RCC-Chr1	16520001	2.0057		RCC-Chr1	16520001	0.205421
RCC-Chr1	16530001	5.13661		RCC-Chr1	16530001	4.94259		RCC-Chr1	16530001	0.831383
RCC-Chr1	16540001	1.83908		RCC-Chr1	16540001	1.37214		RCC-Chr1	16540001	0.205121
RCC-Chr1	16550001	0.917392		RCC-Chr1	16550001	0.231923		RCC-Chr1	16550001	0.161016
RCC-Chr1	16560001	2.63506		RCC-Chr1	16560001	1.62166		RCC-Chr1	16560001	0.222322
RCC-Chr1	16570001	2.42734		RCC-Chr1	16570001	1.26943		RCC-Chr1	16570001	0.0449045
RCC-Chr1	16580001	0.80348		RCC-Chr1	16580001	1.30573		RCC-Chr1	16580001	0.316832
RCC-Chr1	16590001	0.806381		RCC-Chr1	16590001	0.30283		RCC-Chr1	16590001	0.323732
RCC-Chr1	16600001	0.29513		RCC-Chr1	16600001	0.555556		RCC-Chr1	16600001	0.29603
RCC-Chr1	16610001	12.8427		RCC-Chr1	16610001	2.43604		RCC-Chr1	16610001	0.477948
RCC-Chr1	16620001	2.0234		RCC-Chr1	16620001	0.869987		RCC-Chr1	16620001	0.418342
RCC-Chr1	16630001	0.451845		RCC-Chr1	16630001	0.118112		RCC-Chr1	16630001	0.109511
RCC-Chr1	16640001	0.688069		RCC-Chr1	16640001	0.029503		RCC-Chr1	16640001	0.00710071
RCC-Chr1	16650001	0.547355		RCC-Chr1	16650001	0.248525		RCC-Chr1	16650001	0.0450045
RCC-Chr1	16660001	3.47655		RCC-Chr1	16660001	0.969097		RCC-Chr1	16660001	0.662466
RCC-Chr1	16670001	1.52915		RCC-Chr1	16670001	0.783678		RCC-Chr1	16670001	0.255826
RCC-Chr1	16680001	1.06211		RCC-Chr1	16680001	0.159116		RCC-Chr1	16680001	0.117112
RCC-Chr1	16690001	0.692669		RCC-Chr1	16690001	0.284128		RCC-Chr1	16690001	0.127713
RCC-Chr1	16700001	0.428643		RCC-Chr1	16700001	0.119712		RCC-Chr1	16700001	0.00820082
RCC-Chr1	16710001	0.666067		RCC-Chr1	16710001	0.266427		RCC-Chr1	16710001	0.30063
RCC-Chr1	16720001	0.522052		RCC-Chr1	16720001	0.59856		RCC-Chr1	16720001	0.144914
RCC-Chr1	16730001	1.58176		RCC-Chr1	16730001	0.370637		RCC-Chr1	16730001	0.20332
RCC-Chr1	16740001	1.56106		RCC-Chr1	16740001	0.462146		RCC-Chr1	16740001	0.149015
RCC-Chr1	16750001	2.53075		RCC-Chr1	16750001	0.49735		RCC-Chr1	16750001	0.089509
RCC-Chr1	16760001	0.949495		RCC-Chr1	16760001	0.851685		RCC-Chr1	16760001	0.114411
RCC-Chr1	16770001	4.12961		RCC-Chr1	16770001	1.23882		RCC-Chr1	16770001	0.418542
RCC-Chr1	16780001	0.549455		RCC-Chr1	16780001	0.651365		RCC-Chr1	16780001	0.320932
RCC-Chr1	16790001	1.50675		RCC-Chr1	16790001	1.42994		RCC-Chr1	16790001	0.411841
RCC-Chr1	16800001	4.93079		RCC-Chr1	16800001	10.1267		RCC-Chr1	16800001	0.790779
RCC-Chr1	16810001	4.70377		RCC-Chr1	16810001	9.26893		RCC-Chr1	16810001	1.25533
RCC-Chr1	16820001	9.27923		RCC-Chr1	16820001	12.3878		RCC-Chr1	16820001	4.65747
RCC-Chr1	16830001	10.7516		RCC-Chr1	16830001	2.20342		RCC-Chr1	16830001	0.233823
RCC-Chr1	16840001	6.34133		RCC-Chr1	16840001	1.51105		RCC-Chr1	16840001	1.07371
RCC-Chr1	16850001	2.72007		RCC-Chr1	16850001	0.663866		RCC-Chr1	16850001	0.171917
RCC-Chr1	16860001	24.6869		RCC-Chr1	16860001	17.9918		RCC-Chr1	16860001	1.56326
RCC-Chr1	16870001	9.70167		RCC-Chr1	16870001	4.83418		RCC-Chr1	16870001	0.247425
RCC-Chr1	16880001	15.6796		RCC-Chr1	16880001	8.22432		RCC-Chr1	16880001	1.11141
RCC-Chr1	16890001	9.56776		RCC-Chr1	16890001	10.5019		RCC-Chr1	16890001	1.16472
RCC-Chr1	16900001	32.2936		RCC-Chr1	16900001	39.5472		RCC-Chr1	16900001	7.56326
RCC-Chr1	16910001	0.987999		RCC-Chr1	16910001	0.261626		RCC-Chr1	16910001	0.40264
RCC-Chr1	16920001	1.14411		RCC-Chr1	16920001	0.183618		RCC-Chr1	16920001	0.171017
RCC-Chr1	16930001	5.0454		RCC-Chr1	16930001	2.017		RCC-Chr1	16930001	1.27423
RCC-Chr1	16940001	1.53765		RCC-Chr1	16940001	0.161716		RCC-Chr1	16940001	0.409341
RCC-Chr1	16950001	23.0343		RCC-Chr1	16950001	5.64316		RCC-Chr1	16950001	2.21902
RCC-Chr1	16960001	12.7621		RCC-Chr1	16960001	7.76458		RCC-Chr1	16960001	0.582058
RCC-Chr1	16970001	5.63696		RCC-Chr1	16970001	0.835984		RCC-Chr1	16970001	0.266527
RCC-Chr1	16980001	53.533		RCC-Chr1	16980001	33.1939		RCC-Chr1	16980001	8.63836
RCC-Chr1	16990001	24.6381		RCC-Chr1	16990001	16.4483		RCC-Chr1	16990001	2.46905
RCC-Chr1	17000001	1.9621		RCC-Chr1	17000001	0.981898		RCC-Chr1	17000001	0.0359036
RCC-Chr1	17010001	1.74487		RCC-Chr1	17010001	0.666867		RCC-Chr1	17010001	0.160616
RCC-Chr1	17020001	1.0104		RCC-Chr1	17020001	0.29803		RCC-Chr1	17020001	0.0882088
RCC-Chr1	17030001	1.08781		RCC-Chr1	17030001	0.511851		RCC-Chr1	17030001	0.0524052
RCC-Chr1	17040001	0.560156		RCC-Chr1	17040001	0.19942		RCC-Chr1	17040001	0.120312
RCC-Chr1	17050001	23.4412		RCC-Chr1	17050001	18.0887		RCC-Chr1	17050001	1.23852
RCC-Chr1	17060001	53.9709		RCC-Chr1	17060001	19.2146		RCC-Chr1	17060001	3.15372
RCC-Chr1	17070001	22.9606		RCC-Chr1	17070001	6.49965		RCC-Chr1	17070001	0.632863
RCC-Chr1	17080001	20.4421		RCC-Chr1	17080001	7.49095		RCC-Chr1	17080001	0.924892
RCC-Chr1	17090001	18.9146		RCC-Chr1	17090001	4.09941		RCC-Chr1	17090001	0.977298
RCC-Chr1	17100001	0.79568		RCC-Chr1	17100001	6.9627		RCC-Chr1	17100001	0.0450045
RCC-Chr1	17110001	12.2489		RCC-Chr1	17110001	12.328		RCC-Chr1	17110001	1.07271
RCC-Chr1	17120001	323.76		RCC-Chr1	17120001	236.338		RCC-Chr1	17120001	117.425
RCC-Chr1	17130001	1.48165		RCC-Chr1	17130001	0.666767		RCC-Chr1	17130001	0.178418
RCC-Chr1	17140001	3.33573		RCC-Chr1	17140001	1.18562		RCC-Chr1	17140001	0.720372
RCC-Chr1	17150001	6.43214		RCC-Chr1	17150001	4.31363		RCC-Chr1	17150001	2.15072
RCC-Chr1	17160001	4.44474		RCC-Chr1	17160001	2.15682		RCC-Chr1	17160001	0.330933
RCC-Chr1	17170001	5.24552		RCC-Chr1	17170001	4.09761		RCC-Chr1	17170001	2.01
RCC-Chr1	17180001	2.16632		RCC-Chr1	17180001	0.0812081		RCC-Chr1	17180001	0.20462
RCC-Chr1	17190001	4.22372		RCC-Chr1	17190001	1.50075		RCC-Chr1	17190001	1.0225
RCC-Chr1	17200001	1.0429		RCC-Chr1	17200001	0.532153		RCC-Chr1	17200001	0.0888089
RCC-Chr1	17210001	1.08261		RCC-Chr1	17210001	0.476648		RCC-Chr1	17210001	0.319032
RCC-Chr1	17220001	2.44334		RCC-Chr1	17220001	0.880988		RCC-Chr1	17220001	0.294129
RCC-Chr1	17230001	1.13681		RCC-Chr1	17230001	0.70267		RCC-Chr1	17230001	0.107011
RCC-Chr1	17240001	12.7461		RCC-Chr1	17240001	22.8644		RCC-Chr1	17240001	1.42674
RCC-Chr1	17250001	22.8278		RCC-Chr1	17250001	46.1612		RCC-Chr1	17250001	2.18012
RCC-Chr1	17260001	3.31843		RCC-Chr1	17260001	4.61066		RCC-Chr1	17260001	0.20272
RCC-Chr1	17270001	0.219522		RCC-Chr1	17270001	0.0277028		RCC-Chr1	17270001	0.0458046
RCC-Chr1	17280001	0.30013		RCC-Chr1	17280001	3.65687		RCC-Chr1	17280001	0.0931093
RCC-Chr1	17290001	1.15762		RCC-Chr1	17290001	0.312031		RCC-Chr1	17290001	0.250325
RCC-Chr1	17300001	0.206721		RCC-Chr1	17300001	0.240024		RCC-Chr1	17300001	0.150415
RCC-Chr1	17310001	0.240024		RCC-Chr1	17310001	0.030003		RCC-Chr1	17310001	0.0180018
RCC-Chr1	17320001	0.0536054		RCC-Chr1	17320001	0.127713		RCC-Chr1	17320001	0.0540054
RCC-Chr1	17330001	0.0267027		RCC-Chr1	17330001	0.0673067		RCC-Chr1	17330001	0.0534053
RCC-Chr1	17340001	0.270627		RCC-Chr1	17340001	0.176318		RCC-Chr1	17340001	0
RCC-Chr1	17350001	1.32803		RCC-Chr1	17350001	0.960596		RCC-Chr1	17350001	0.188819
RCC-Chr1	17360001	0.485149		RCC-Chr1	17360001	0.537954		RCC-Chr1	17360001	0.0090009
RCC-Chr1	17370001	0.70007		RCC-Chr1	17370001	0.939094		RCC-Chr1	17370001	0.0708071
RCC-Chr1	17380001	4.42184		RCC-Chr1	17380001	2.74257		RCC-Chr1	17380001	0.89609
RCC-Chr1	17390001	3.39094		RCC-Chr1	17390001	2.53805		RCC-Chr1	17390001	0.262326
RCC-Chr1	17400001	121.937		RCC-Chr1	17400001	62.2027		RCC-Chr1	17400001	9.81928
RCC-Chr1	17410001	91.402		RCC-Chr1	17410001	55.707		RCC-Chr1	17410001	11.1987
RCC-Chr1	17420001	66.4127		RCC-Chr1	17420001	41.4613		RCC-Chr1	17420001	2.86569
RCC-Chr1	17430001	13.9698		RCC-Chr1	17430001	13.091		RCC-Chr1	17430001	1.16112
RCC-Chr1	17440001	25.4545		RCC-Chr1	17440001	14.0895		RCC-Chr1	17440001	2.68287
RCC-Chr1	17450001	498.092		RCC-Chr1	17450001	574.664		RCC-Chr1	17450001	78.5959
RCC-Chr1	17460001	7.9821		RCC-Chr1	17460001	5.68247		RCC-Chr1	17460001	1.985
RCC-Chr1	17470001	164.93		RCC-Chr1	17470001	96.8679		RCC-Chr1	17470001	24.7838
RCC-Chr1	17480001	0.344134		RCC-Chr1	17480001	0.089909		RCC-Chr1	17480001	0.10011
RCC-Chr1	17490001	0.090009		RCC-Chr1	17490001	0.060006		RCC-Chr1	17490001	0.0180018
RCC-Chr1	17500001	26.5718		RCC-Chr1	17500001	11.5835		RCC-Chr1	17500001	1.57366
RCC-Chr1	17510001	9.86659		RCC-Chr1	17510001	5.77478		RCC-Chr1	17510001	0.230223
RCC-Chr1	17520001	0.266627		RCC-Chr1	17520001	0.132813		RCC-Chr1	17520001	0.0343034
RCC-Chr1	17530001	3.11911		RCC-Chr1	17530001	1.64086		RCC-Chr1	17530001	0.150215
RCC-Chr1	17540001	1.9816		RCC-Chr1	17540001	0.30013		RCC-Chr1	17540001	0.0806081
RCC-Chr1	17550001	1.82538		RCC-Chr1	17550001	0.956796		RCC-Chr1	17550001	0.0616062
RCC-Chr1	17560001	1.09711		RCC-Chr1	17560001	0.59736		RCC-Chr1	17560001	0.0270027
RCC-Chr1	17570001	1.9627		RCC-Chr1	17570001	1.21362		RCC-Chr1	17570001	0.0270027
RCC-Chr1	17580001	15.4514		RCC-Chr1	17580001	7.80768		RCC-Chr1	17580001	0.257926
RCC-Chr1	17590001	83.9478		RCC-Chr1	17590001	20.7891		RCC-Chr1	17590001	1.84168
RCC-Chr1	17600001	0.332033		RCC-Chr1	17600001	0.150015		RCC-Chr1	17600001	0.0180018
RCC-Chr1	17610001	2.25713		RCC-Chr1	17610001	1.0163		RCC-Chr1	17610001	0.0982098
RCC-Chr1	17620001	3.25753		RCC-Chr1	17620001	0.551255		RCC-Chr1	17620001	0.445045
RCC-Chr1	17630001	0.670767		RCC-Chr1	17630001	0.433043		RCC-Chr1	17630001	0.0720072
RCC-Chr1	17640001	2.9558		RCC-Chr1	17640001	1.79818		RCC-Chr1	17640001	0.142814
RCC-Chr1	17650001	1.69437		RCC-Chr1	17650001	1.42074		RCC-Chr1	17650001	0.19552
RCC-Chr1	17660001	16.5196		RCC-Chr1	17660001	7.07771		RCC-Chr1	17660001	1.07871
RCC-Chr1	17670001	17.6479		RCC-Chr1	17670001	9.0171		RCC-Chr1	17670001	1.76798
RCC-Chr1	17680001	11.3322		RCC-Chr1	17680001	3.92489		RCC-Chr1	17680001	1.15032
RCC-Chr1	17690001	4.38524		RCC-Chr1	17690001	1.33463		RCC-Chr1	17690001	1.0412
RCC-Chr1	17700001	18.396		RCC-Chr1	17700001	15.3766		RCC-Chr1	17700001	4.31703
RCC-Chr1	17710001	145.96		RCC-Chr1	17710001	325.855		RCC-Chr1	17710001	21.8507
RCC-Chr1	17720001	103.292		RCC-Chr1	17720001	168.554		RCC-Chr1	17720001	26.5546
RCC-Chr1	17730001	27.1976		RCC-Chr1	17730001	5.41224		RCC-Chr1	17730001	0.888289
RCC-Chr1	17740001	111.872		RCC-Chr1	17740001	67.9345		RCC-Chr1	17740001	12.7251
RCC-Chr1	17750001	29.2398		RCC-Chr1	17750001	22.0886		RCC-Chr1	17750001	5.20112
RCC-Chr1	17760001	4.9735		RCC-Chr1	17760001	2.25073		RCC-Chr1	17760001	0.419842
RCC-Chr1	17770001	4.08781		RCC-Chr1	17770001	2.20612		RCC-Chr1	17770001	0.326833
RCC-Chr1	17780001	2.48195		RCC-Chr1	17780001	0.445845		RCC-Chr1	17780001	0.420842
RCC-Chr1	17790001	1.39144		RCC-Chr1	17790001	0.661266		RCC-Chr1	17790001	0.166917
RCC-Chr1	17800001	0		RCC-Chr1	17800001	0.029603		RCC-Chr1	17800001	0.0533053
RCC-Chr1	17810001	0.030003		RCC-Chr1	17810001	0.0450045		RCC-Chr1	17810001	0.0450045
RCC-Chr1	17820001	0		RCC-Chr1	17820001	0		RCC-Chr1	17820001	0.0090009
RCC-Chr1	17830001	0.0450045		RCC-Chr1	17830001	0.029803		RCC-Chr1	17830001	0.0180018
RCC-Chr1	17840001	0		RCC-Chr1	17840001	0		RCC-Chr1	17840001	0
RCC-Chr1	17850001	0		RCC-Chr1	17850001	0		RCC-Chr1	17850001	0
RCC-Chr1	17860001	0.486449		RCC-Chr1	17860001	0.29813		RCC-Chr1	17860001	0.0478048
RCC-Chr1	17870001	7.12871		RCC-Chr1	17870001	3.9851		RCC-Chr1	17870001	1.07541
RCC-Chr1	17880001	5.22022		RCC-Chr1	17880001	2.42794		RCC-Chr1	17880001	0.688569
RCC-Chr1	17890001	43.6187		RCC-Chr1	17890001	24.7134		RCC-Chr1	17890001	6.67407
RCC-Chr1	17900001	23.4892		RCC-Chr1	17900001	12.031		RCC-Chr1	17900001	2.25283
RCC-Chr1	17910001	0.269427		RCC-Chr1	17910001	0.108611		RCC-Chr1	17910001	0.0360036
RCC-Chr1	17920001	0.0592059		RCC-Chr1	17920001	0.0260026		RCC-Chr1	17920001	0
RCC-Chr1	17930001	0.030003		RCC-Chr1	17930001	0		RCC-Chr1	17930001	0
RCC-Chr1	17940001	0.0450045		RCC-Chr1	17940001	0		RCC-Chr1	17940001	0.0090009
RCC-Chr1	17950001	0		RCC-Chr1	17950001	0.319332		RCC-Chr1	17950001	0.215322
RCC-Chr1	17960001	0.30203		RCC-Chr1	17960001	0.069807		RCC-Chr1	17960001	0.0180018
RCC-Chr1	17970001	0.030003		RCC-Chr1	17970001	0.0060006		RCC-Chr1	17970001	0.0311031
RCC-Chr1	17980001	0.779378		RCC-Chr1	17980001	0.951595		RCC-Chr1	17980001	0.127313
RCC-Chr1	17990001	6.82618		RCC-Chr1	17990001	2.53725		RCC-Chr1	17990001	2.09841
RCC-Chr1	18000001	0.110811		RCC-Chr1	18000001	0.10201		RCC-Chr1	18000001	0.109311
RCC-Chr1	18010001	0.330933		RCC-Chr1	18010001	0.146815		RCC-Chr1	18010001	0.131213
RCC-Chr1	18020001	5.27143		RCC-Chr1	18020001	6.38804		RCC-Chr1	18020001	1.67107
RCC-Chr1	18030001	4.36454		RCC-Chr1	18030001	5.61096		RCC-Chr1	18030001	1.93379
RCC-Chr1	18040001	12.6728		RCC-Chr1	18040001	15.1279		RCC-Chr1	18040001	1.12101
RCC-Chr1	18050001	11.7262		RCC-Chr1	18050001	15.1668		RCC-Chr1	18050001	0.953795
RCC-Chr1	18060001	19.0186		RCC-Chr1	18060001	38.0466		RCC-Chr1	18060001	3.14291
RCC-Chr1	18070001	0.808581		RCC-Chr1	18070001	0.330633		RCC-Chr1	18070001	0.377438
RCC-Chr1	18080001	0.60436		RCC-Chr1	18080001	0.549555		RCC-Chr1	18080001	0.341334
RCC-Chr1	18090001	0.706371		RCC-Chr1	18090001	0.308231		RCC-Chr1	18090001	0.242624
RCC-Chr1	18100001	0.915492		RCC-Chr1	18100001	1.11121		RCC-Chr1	18100001	0.29843
RCC-Chr1	18110001	0.478648		RCC-Chr1	18110001	0.524352		RCC-Chr1	18110001	0.0607061
RCC-Chr1	18120001	0.107611		RCC-Chr1	18120001	0.0337034		RCC-Chr1	18120001	0.0423042
RCC-Chr1	18130001	0.0444044		RCC-Chr1	18130001	0.0284028		RCC-Chr1	18130001	0
RCC-Chr1	18140001	2.72147		RCC-Chr1	18140001	0.845885		RCC-Chr1	18140001	0.224622
RCC-Chr1	18150001	0.239024		RCC-Chr1	18150001	0.030003		RCC-Chr1	18150001	0.0090009
RCC-Chr1	18160001	0.534053		RCC-Chr1	18160001	0.117812		RCC-Chr1	18160001	0.0882088
RCC-Chr1	18170001	0.681468		RCC-Chr1	18170001	1.15462		RCC-Chr1	18170001	0.0734073
RCC-Chr1	18180001	0.00780078		RCC-Chr1	18180001	0.040104		RCC-Chr1	18180001	0.107011
RCC-Chr1	18190001	0.521952		RCC-Chr1	18190001	0.530453		RCC-Chr1	18190001	0.0360036
RCC-Chr1	18200001	1.60666		RCC-Chr1	18200001	1.86319		RCC-Chr1	18200001	0.162016
RCC-Chr1	18210001	0.280728		RCC-Chr1	18210001	0.0763076		RCC-Chr1	18210001	0.0428043
RCC-Chr1	18220001	1.82698		RCC-Chr1	18220001	2.51335		RCC-Chr1	18220001	0.169617
RCC-Chr1	18230001	2.21232		RCC-Chr1	18230001	1.08081		RCC-Chr1	18230001	0.120512
RCC-Chr1	18240001	3.21372		RCC-Chr1	18240001	2.13281		RCC-Chr1	18240001	0.727573
RCC-Chr1	18250001	1.08481		RCC-Chr1	18250001	0.29883		RCC-Chr1	18250001	0.0885089
RCC-Chr1	18260001	0.379938		RCC-Chr1	18260001	0.148315		RCC-Chr1	18260001	0
RCC-Chr1	18270001	0.220622		RCC-Chr1	18270001	0.0872087		RCC-Chr1	18270001	0.115612
RCC-Chr1	18280001	17.2823		RCC-Chr1	18280001	5.93269		RCC-Chr1	18280001	0.208221
RCC-Chr1	18290001	97.1523		RCC-Chr1	18290001	30.9356		RCC-Chr1	18290001	3.47655
RCC-Chr1	18300001	41.9684		RCC-Chr1	18300001	15.1014		RCC-Chr1	18300001	6.63876
RCC-Chr1	18310001	0.813581		RCC-Chr1	18310001	0.107211		RCC-Chr1	18310001	0.418142
RCC-Chr1	18320001	0.893989		RCC-Chr1	18320001	0.314631		RCC-Chr1	18320001	0.0630063
RCC-Chr1	18330001	0.683368		RCC-Chr1	18330001	0.267827		RCC-Chr1	18330001	0.124512
RCC-Chr1	18340001	21.4484		RCC-Chr1	18340001	12.6437		RCC-Chr1	18340001	3.28823
RCC-Chr1	18350001	387.47		RCC-Chr1	18350001	134.211		RCC-Chr1	18350001	46.8303
RCC-Chr1	18360001	15.1027		RCC-Chr1	18360001	5.94189		RCC-Chr1	18360001	1.9963
RCC-Chr1	18370001	4.34023		RCC-Chr1	18370001	1.24362		RCC-Chr1	18370001	0.326433
RCC-Chr1	18380001	11.4559		RCC-Chr1	18380001	4.13031		RCC-Chr1	18380001	0.593659
RCC-Chr1	18390001	38.2164		RCC-Chr1	18390001	14.3525		RCC-Chr1	18390001	4.16462
RCC-Chr1	18400001	20.1912		RCC-Chr1	18400001	11.6997		RCC-Chr1	18400001	1.0062
RCC-Chr1	18410001	0.389639		RCC-Chr1	18410001	0.220522		RCC-Chr1	18410001	0.20282
RCC-Chr1	18420001	0.0958096		RCC-Chr1	18420001	0.0728073		RCC-Chr1	18420001	0.0468047
RCC-Chr1	18430001	12.4407		RCC-Chr1	18430001	3.19362		RCC-Chr1	18430001	0.844384
RCC-Chr1	18440001	0.119012		RCC-Chr1	18440001	0.0150015		RCC-Chr1	18440001	0.089809
RCC-Chr1	18450001	0.118812		RCC-Chr1	18450001	0.0150015		RCC-Chr1	18450001	0.0352035
RCC-Chr1	18460001	0.0808081		RCC-Chr1	18460001	0.059906		RCC-Chr1	18460001	0.116212
RCC-Chr1	18470001	0.0286029		RCC-Chr1	18470001	0.0418042		RCC-Chr1	18470001	0.0971097
RCC-Chr1	18480001	0.655066		RCC-Chr1	18480001	0.317332		RCC-Chr1	18480001	0.144714
RCC-Chr1	18490001	0.667367		RCC-Chr1	18490001	0.213721		RCC-Chr1	18490001	0.113911
RCC-Chr1	18500001	0.059906		RCC-Chr1	18500001	0		RCC-Chr1	18500001	0.060406
RCC-Chr1	18510001	0.116812		RCC-Chr1	18510001	0.161316		RCC-Chr1	18510001	0.160016
RCC-Chr1	18520001	0.0956096		RCC-Chr1	18520001	0		RCC-Chr1	18520001	0.0630063
RCC-Chr1	18530001	5.73867		RCC-Chr1	18530001	1.09761		RCC-Chr1	18530001	0.453245
RCC-Chr1	18540001	7.70017		RCC-Chr1	18540001	2.08721		RCC-Chr1	18540001	0.70377
RCC-Chr1	18550001	1.74987		RCC-Chr1	18550001	0.655866		RCC-Chr1	18550001	0.541254
RCC-Chr1	18560001	0.0738074		RCC-Chr1	18560001	0.0776078		RCC-Chr1	18560001	0.0350035
RCC-Chr1	18570001	0.148915		RCC-Chr1	18570001	0.132013		RCC-Chr1	18570001	0.116912
RCC-Chr1	18580001	0.0135014		RCC-Chr1	18580001	0.0150015		RCC-Chr1	18580001	0.185719
RCC-Chr1	18590001	0.294829		RCC-Chr1	18590001	0.128813		RCC-Chr1	18590001	0.106411
RCC-Chr1	18600001	0.79638		RCC-Chr1	18600001	0.432843		RCC-Chr1	18600001	0.148715
RCC-Chr1	18610001	1.48705		RCC-Chr1	18610001	0.622262		RCC-Chr1	18610001	0.0559056
RCC-Chr1	18620001	1.10491		RCC-Chr1	18620001	0.752675		RCC-Chr1	18620001	0.114211
RCC-Chr1	18630001	0.320632		RCC-Chr1	18630001	0.060006		RCC-Chr1	18630001	0.080008
RCC-Chr1	18640001	0.0283028		RCC-Chr1	18640001	0.030003		RCC-Chr1	18640001	0.123912
RCC-Chr1	18650001	0.070307		RCC-Chr1	18650001	0		RCC-Chr1	18650001	0.0720072
RCC-Chr1	18660001	0.134413		RCC-Chr1	18660001	0.29743		RCC-Chr1	18660001	0.0808081
RCC-Chr1	18670001	0.030003		RCC-Chr1	18670001	0.582258		RCC-Chr1	18670001	0.124812
RCC-Chr1	18680001	0.0450045		RCC-Chr1	18680001	0.222922		RCC-Chr1	18680001	0.143114
RCC-Chr1	18690001	0.030003		RCC-Chr1	18690001	0.0933093		RCC-Chr1	18690001	0.0583058
RCC-Chr1	18700001	0.133713		RCC-Chr1	18700001	0.279128		RCC-Chr1	18700001	0.152215
RCC-Chr1	18710001	1.81378		RCC-Chr1	18710001	1.82708		RCC-Chr1	18710001	0.257726
RCC-Chr1	18720001	0.644664		RCC-Chr1	18720001	0.060006		RCC-Chr1	18720001	0.125813
RCC-Chr1	18730001	0.310331		RCC-Chr1	18730001	0.176418		RCC-Chr1	18730001	0.20282
RCC-Chr1	18740001	0.383238		RCC-Chr1	18740001	0.180018		RCC-Chr1	18740001	0.337134
RCC-Chr1	18750001	0.00670067		RCC-Chr1	18750001	0		RCC-Chr1	18750001	0.0539054
RCC-Chr1	18760001	0.0211021		RCC-Chr1	18760001	0.0294029		RCC-Chr1	18760001	0.0179018
RCC-Chr1	18770001	0.119512		RCC-Chr1	18770001	0.113911		RCC-Chr1	18770001	0.279828
RCC-Chr1	18780001	0.0450045		RCC-Chr1	18780001	0.030003		RCC-Chr1	18780001	0.030303
RCC-Chr1	18790001	0		RCC-Chr1	18790001	0		RCC-Chr1	18790001	0.0625063
RCC-Chr1	18800001	0.0450045		RCC-Chr1	18800001	0		RCC-Chr1	18800001	0.430043
RCC-Chr1	18810001	0		RCC-Chr1	18810001	0.030003		RCC-Chr1	18810001	0.170417
RCC-Chr1	18820001	0.0442044		RCC-Chr1	18820001	0.0548055		RCC-Chr1	18820001	0.0448045
RCC-Chr1	18830001	0.236824		RCC-Chr1	18830001	0.10301		RCC-Chr1	18830001	0.115512
RCC-Chr1	18840001	0.69927		RCC-Chr1	18840001	0.309131		RCC-Chr1	18840001	0.39694
RCC-Chr1	18850001	0.486649		RCC-Chr1	18850001	0.286829		RCC-Chr1	18850001	0.653365
RCC-Chr1	18860001	0.222822		RCC-Chr1	18860001	0		RCC-Chr1	18860001	0.123612
RCC-Chr1	18870001	1.41114		RCC-Chr1	18870001	2.0417		RCC-Chr1	18870001	0.610361
RCC-Chr1	18880001	3.63626		RCC-Chr1	18880001	1.50385		RCC-Chr1	18880001	0.709571
RCC-Chr1	18890001	10.5598		RCC-Chr1	18890001	3.59176		RCC-Chr1	18890001	0.466847
RCC-Chr1	18900001	3.36284		RCC-Chr1	18900001	0.524852		RCC-Chr1	18900001	0.0360036
RCC-Chr1	18910001	2.65417		RCC-Chr1	18910001	0.306731		RCC-Chr1	18910001	0.0708071
RCC-Chr1	18920001	1.33103		RCC-Chr1	18920001	0.060006		RCC-Chr1	18920001	0.089809
RCC-Chr1	18930001	1.50045		RCC-Chr1	18930001	0.060006		RCC-Chr1	18930001	0.0720072
RCC-Chr1	18940001	0.194919		RCC-Chr1	18940001	0.10081		RCC-Chr1	18940001	0.0720072
RCC-Chr1	18950001	0.581058		RCC-Chr1	18950001	0.090009		RCC-Chr1	18950001	0.0508051
RCC-Chr1	18960001	0.342134		RCC-Chr1	18960001	0.224122		RCC-Chr1	18960001	0.294829
RCC-Chr1	18970001	0.0750075		RCC-Chr1	18970001	0.10371		RCC-Chr1	18970001	0.134713
RCC-Chr1	18980001	0.385039		RCC-Chr1	18980001	0.215622		RCC-Chr1	18980001	0.0691069
RCC-Chr1	18990001	0.0150015		RCC-Chr1	18990001	0.030003		RCC-Chr1	18990001	0.122912
RCC-Chr1	19000001	0.284628		RCC-Chr1	19000001	0.107211		RCC-Chr1	19000001	0.0979098
RCC-Chr1	19010001	0.473047		RCC-Chr1	19010001	0.230923		RCC-Chr1	19010001	0.0717072
RCC-Chr1	19020001	0.993199		RCC-Chr1	19020001	0.741374		RCC-Chr1	19020001	0.134013
RCC-Chr1	19030001	0.266327		RCC-Chr1	19030001	0.10361		RCC-Chr1	19030001	0.0719072
RCC-Chr1	19040001	0.249925		RCC-Chr1	19040001	0.218122		RCC-Chr1	19040001	0.0986099
RCC-Chr1	19050001	0.113911		RCC-Chr1	19050001	0.0146015		RCC-Chr1	19050001	0.0970097
RCC-Chr1	19060001	2.39404		RCC-Chr1	19060001	0.594259		RCC-Chr1	19060001	0.106711
RCC-Chr1	19070001	11.3846		RCC-Chr1	19070001	11.0063		RCC-Chr1	19070001	1.07191
RCC-Chr1	19080001	12.4265		RCC-Chr1	19080001	12.6388		RCC-Chr1	19080001	1.71437
RCC-Chr1	19090001	0.030003		RCC-Chr1	19090001	0.415542		RCC-Chr1	19090001	0.151415
RCC-Chr1	19100001	3.67467		RCC-Chr1	19100001	3.39804		RCC-Chr1	19100001	1.89669
RCC-Chr1	19110001	81.986		RCC-Chr1	19110001	31.3354		RCC-Chr1	19110001	19.5261
RCC-Chr1	19120001	40.2328		RCC-Chr1	19120001	16.4936		RCC-Chr1	19120001	8.90299
RCC-Chr1	19130001	0.193119		RCC-Chr1	19130001	0.0776078		RCC-Chr1	19130001	0.0264026
RCC-Chr1	19140001	31.1508		RCC-Chr1	19140001	20.9049		RCC-Chr1	19140001	1.52885
RCC-Chr1	19150001	24.6959		RCC-Chr1	19150001	12.1022		RCC-Chr1	19150001	0.70247
RCC-Chr1	19160001	3.9948		RCC-Chr1	19160001	2.09971		RCC-Chr1	19160001	0.786479
RCC-Chr1	19170001	1.979		RCC-Chr1	19170001	0.885089		RCC-Chr1	19170001	0.129713
RCC-Chr1	19180001	2.85739		RCC-Chr1	19180001	2.55116		RCC-Chr1	19180001	0.211621
RCC-Chr1	19190001	0.030003		RCC-Chr1	19190001	0.0143014		RCC-Chr1	19190001	0.115912
RCC-Chr1	19200001	0.030003		RCC-Chr1	19200001	0.060006		RCC-Chr1	19200001	0.29993
RCC-Chr1	19210001	0.382438		RCC-Chr1	19210001	0.0766077		RCC-Chr1	19210001	0.443044
RCC-Chr1	19220001	0.090009		RCC-Chr1	19220001	0		RCC-Chr1	19220001	0.230523
RCC-Chr1	19230001	0.0374037		RCC-Chr1	19230001	0.029703		RCC-Chr1	19230001	0.224222
RCC-Chr1	19240001	0		RCC-Chr1	19240001	0.059706		RCC-Chr1	19240001	0.0626063
RCC-Chr1	19250001	0.179318		RCC-Chr1	19250001	0.10101		RCC-Chr1	19250001	0.0450045
RCC-Chr1	19260001	0.0750075		RCC-Chr1	19260001	0.134413		RCC-Chr1	19260001	0.0536054
RCC-Chr1	19270001	0.157216		RCC-Chr1	19270001	0.0754075		RCC-Chr1	19270001	0.0389039
RCC-Chr1	19280001	0.126213		RCC-Chr1	19280001	0.0756076		RCC-Chr1	19280001	0.0670067
RCC-Chr1	19290001	0.887589		RCC-Chr1	19290001	0.271827		RCC-Chr1	19290001	0.371637
RCC-Chr1	19300001	1.39774		RCC-Chr1	19300001	0.563156		RCC-Chr1	19300001	0.292629
RCC-Chr1	19310001	0.234323		RCC-Chr1	19310001	0.0291029		RCC-Chr1	19310001	0.124112
RCC-Chr1	19320001	3.42964		RCC-Chr1	19320001	3.43524		RCC-Chr1	19320001	0.709971
RCC-Chr1	19330001	3.90669		RCC-Chr1	19330001	2.31853		RCC-Chr1	19330001	0.79678
RCC-Chr1	19340001	0.588559		RCC-Chr1	19340001	0.528553		RCC-Chr1	19340001	0.123712
RCC-Chr1	19350001	0.206421		RCC-Chr1	19350001	0.129913		RCC-Chr1	19350001	0.167917
RCC-Chr1	19360001	25.7143		RCC-Chr1	19360001	16.1031		RCC-Chr1	19360001	3.73217
RCC-Chr1	19370001	55.7593		RCC-Chr1	19370001	28.5196		RCC-Chr1	19370001	1.31693
RCC-Chr1	19380001	288.438		RCC-Chr1	19380001	192.052		RCC-Chr1	19380001	28.4427
RCC-Chr1	19390001	0.0746075		RCC-Chr1	19390001	0.00450045		RCC-Chr1	19390001	0.060306
RCC-Chr1	19400001	0.355236		RCC-Chr1	19400001	0.111911		RCC-Chr1	19400001	0.132113
RCC-Chr1	19410001	0.20042		RCC-Chr1	19410001	0.0587059		RCC-Chr1	19410001	0.124712
RCC-Chr1	19420001	0.276828		RCC-Chr1	19420001	0.118512		RCC-Chr1	19420001	0.120912
RCC-Chr1	19430001	0.130813		RCC-Chr1	19430001	0.030103		RCC-Chr1	19430001	0.147015
RCC-Chr1	19440001	0.458646		RCC-Chr1	19440001	0.252625		RCC-Chr1	19440001	0.0894089
RCC-Chr1	19450001	0.717372		RCC-Chr1	19450001	0.243424		RCC-Chr1	19450001	0.985899
RCC-Chr1	19460001	0.30073		RCC-Chr1	19460001	0.110711		RCC-Chr1	19460001	0.0831083
RCC-Chr1	19470001	0.10031		RCC-Chr1	19470001	0.119012		RCC-Chr1	19470001	0.0985099
RCC-Chr1	19480001	0.858986		RCC-Chr1	19480001	0.427643		RCC-Chr1	19480001	0.167017
RCC-Chr1	19490001	0.130113		RCC-Chr1	19490001	0.10021		RCC-Chr1	19490001	0.0256026
RCC-Chr1	19500001	0.860886		RCC-Chr1	19500001	0.40174		RCC-Chr1	19500001	0.133113
RCC-Chr1	19510001	0.059706		RCC-Chr1	19510001	0.134613		RCC-Chr1	19510001	0.231123
RCC-Chr1	19520001	0.10341		RCC-Chr1	19520001	0.145515		RCC-Chr1	19520001	0.0626063
RCC-Chr1	19530001	1.36514		RCC-Chr1	19530001	0.682468		RCC-Chr1	19530001	0.421542
RCC-Chr1	19540001	0.869987		RCC-Chr1	19540001	0.69887		RCC-Chr1	19540001	0.0440044
RCC-Chr1	19550001	0.060006		RCC-Chr1	19550001	0.0972097		RCC-Chr1	19550001	0.130413
RCC-Chr1	19560001	0.0690069		RCC-Chr1	19560001	0.0281028		RCC-Chr1	19560001	0.0527053
RCC-Chr1	19570001	0.438844		RCC-Chr1	19570001	0.128113		RCC-Chr1	19570001	0.114411
RCC-Chr1	19580001	0.305031		RCC-Chr1	19580001	0.0941094		RCC-Chr1	19580001	0.0178018
RCC-Chr1	19590001	0.0568057		RCC-Chr1	19590001	0.247725		RCC-Chr1	19590001	0.186919
RCC-Chr1	19600001	0.385239		RCC-Chr1	19600001	0.251125		RCC-Chr1	19600001	0.0628063
RCC-Chr1	19610001	1.70107		RCC-Chr1	19610001	0.866887		RCC-Chr1	19610001	0.231023
RCC-Chr1	19620001	1.014		RCC-Chr1	19620001	2.21382		RCC-Chr1	19620001	0.381138
RCC-Chr1	19630001	1.29643		RCC-Chr1	19630001	0.842184		RCC-Chr1	19630001	0.0864086
RCC-Chr1	19640001	7.85179		RCC-Chr1	19640001	4.53485		RCC-Chr1	19640001	0.80238
RCC-Chr1	19650001	0.0747075		RCC-Chr1	19650001	0.0379038		RCC-Chr1	19650001	0.157216
RCC-Chr1	19660001	0.177618		RCC-Chr1	19660001	0.089909		RCC-Chr1	19660001	0.0713071
RCC-Chr1	19670001	0.189819		RCC-Chr1	19670001	0.029903		RCC-Chr1	19670001	0.0445045
RCC-Chr1	19680001	6.25013		RCC-Chr1	19680001	5.14841		RCC-Chr1	19680001	0.473447
RCC-Chr1	19690001	16.918		RCC-Chr1	19690001	15.608		RCC-Chr1	19690001	2.61296
RCC-Chr1	19700001	26.7823		RCC-Chr1	19700001	13.862		RCC-Chr1	19700001	9.07681
RCC-Chr1	19710001	1.54255		RCC-Chr1	19710001	1.40084		RCC-Chr1	19710001	0.263026
RCC-Chr1	19720001	1.74337		RCC-Chr1	19720001	0.707571		RCC-Chr1	19720001	0.409741
RCC-Chr1	19730001	52.3796		RCC-Chr1	19730001	23.6094		RCC-Chr1	19730001	1.9798
RCC-Chr1	19740001	268.975		RCC-Chr1	19740001	162.352		RCC-Chr1	19740001	8.12881
RCC-Chr1	19750001	141.165		RCC-Chr1	19750001	74.4206		RCC-Chr1	19750001	10.762
RCC-Chr1	19760001	6.0196		RCC-Chr1	19760001	2.23612		RCC-Chr1	19760001	0.0541054
RCC-Chr1	19770001	0.0575058		RCC-Chr1	19770001	0.0412041		RCC-Chr1	19770001	0.0360036
RCC-Chr1	19780001	0.160216		RCC-Chr1	19780001	0.10081		RCC-Chr1	19780001	0.0529053
RCC-Chr1	19790001	0.0281028		RCC-Chr1	19790001	0		RCC-Chr1	19790001	0
RCC-Chr1	19800001	11.5272		RCC-Chr1	19800001	5.73877		RCC-Chr1	19800001	0.322432
RCC-Chr1	19810001	28.0221		RCC-Chr1	19810001	17.1693		RCC-Chr1	19810001	1.34373
RCC-Chr1	19820001	10.7129		RCC-Chr1	19820001	8.68477		RCC-Chr1	19820001	0.911791
RCC-Chr1	19830001	13.2524		RCC-Chr1	19830001	9.28753		RCC-Chr1	19830001	1.39274
RCC-Chr1	19840001	8.77918		RCC-Chr1	19840001	12.8353		RCC-Chr1	19840001	2.07761
RCC-Chr1	19850001	0.254525		RCC-Chr1	19850001	0		RCC-Chr1	19850001	0.0613061
RCC-Chr1	19860001	0.250325		RCC-Chr1	19860001	0.0712071		RCC-Chr1	19860001	0.0449045
RCC-Chr1	19870001	12.4039		RCC-Chr1	19870001	18.3838		RCC-Chr1	19870001	1.57346
RCC-Chr1	19880001	0		RCC-Chr1	19880001	0		RCC-Chr1	19880001	0.0447045
RCC-Chr1	19890001	0.187519		RCC-Chr1	19890001	0.222722		RCC-Chr1	19890001	0.089909
RCC-Chr1	19900001	4.76658		RCC-Chr1	19900001	0.946895		RCC-Chr1	19900001	0.159516
RCC-Chr1	19910001	0.164016		RCC-Chr1	19910001	0		RCC-Chr1	19910001	0.0168017
RCC-Chr1	19920001	2.15832		RCC-Chr1	19920001	0.186919		RCC-Chr1	19920001	0.0685069
RCC-Chr1	19930001	3.39644		RCC-Chr1	19930001	5.14081		RCC-Chr1	19930001	0.481948
RCC-Chr1	19940001	0.314031		RCC-Chr1	19940001	0.133313		RCC-Chr1	19940001	0.328733
RCC-Chr1	19950001	0.0548055		RCC-Chr1	19950001	0.134113		RCC-Chr1	19950001	0.113211
RCC-Chr1	19960001	0		RCC-Chr1	19960001	0.0146015		RCC-Chr1	19960001	0.0090009
[truncated: 209,514+ more rows]
